# Supplementary material for: Identification of a methylomics-associated nomogram for predicting overall survival of stage I–II lung adenocarcinoma
Source: Sci Rep. 2021 May 11;11:9938. doi: 10.1038/s41598-021-89429-4 (PMC8113535; doi:10.1038/s41598-021-89429-4)
Supplement: Supplementary file 6 — Supplementary Table S1. [file 41598_2021_89429_MOESM6_ESM.csv]

Table S1. Hazard ratios and 95% CIs as well as P values of 2332 methylation sites on the basis of univariate Cox regression analysis.
Characteristics	Hazard.Ratio	CI95	P.value
cg00002810	0.49828	0.09067-2.73819	0.42297
cg00011605	0.75264	0.1101-5.14515	0.77201
cg00011740	0.48968	0.10298-2.32848	0.36944
cg00019118	0.41593	0.07751-2.23204	0.30615
cg00022262	0.06095	0.00356-1.04476	0.05364
cg00025405	0.96729	0.23923-3.91107	0.96279
cg00026327	2.24373	0.40775-12.34678	0.35297
cg00080188	3.42736	0.48065-24.43953	0.21907
cg00080418	9.68193	0.45289-206.97914	0.14622
cg00084094	0.92134	0.22827-3.71877	0.90839
cg00108715	4.61992	0.59909-35.6269	0.142
cg00114966	0.78813	0.10955-5.67002	0.81306
cg00118712	0.01339	0.00121-0.1485	0.00044
cg00135293	2.16788	0.54424-8.63544	0.27253
cg00153856	2.26561	0.03396-151.16418	0.70275
cg00158789	1.89559	0.46532-7.72219	0.37217
cg00179921	0.55556	0.05972-5.16835	0.60549
cg00210210	6.19166	0.45004-85.18425	0.17286
cg00214504	0.35971	0.03306-3.91374	0.40116
cg00231771	0.99599	0.08346-11.88638	0.99747
cg00237391	7.48858	2.20024-25.48754	0.00127
cg00245778	40.99955	1.73351-969.68927	0.0214
cg00248174	0.43325	0.07334-2.55929	0.35601
cg00253681	1.60216	0.15898-16.1464	0.68925
cg00255811	0.32803	0.00118-90.96029	0.69774
cg00305374	0.91114	0-41851804.26262	0.99175
cg00319661	0.34974	0.1333-0.91758	0.03278
cg00333528	0.99848	0.18278-5.45441	0.9986
cg00337916	0.7455	0.20392-2.72549	0.65701
cg00342530	1.05166	0.08589-12.87632	0.96856
cg00344644	1.90512	0.02366-153.38844	0.77345
cg00350448	1.50794	0.38974-5.83443	0.55185
cg00361695	0.00567	0-7.53838	0.15868
cg00363830	1.96145	0.1786-21.54105	0.58162
cg00364615	0.4502	0.03603-5.62599	0.53568
cg00407413	0.71512	0.07815-6.54359	0.76657
cg00447018	0.24144	0.05381-1.08339	0.06354
cg00469269	9.71498	0.1091-865.10927	0.32087
cg00473702	1.01453	0.22694-4.53534	0.98494
cg00478601	4.42459	0.08797-222.53141	0.45689
cg00479240	0.34135	0.0543-2.14583	0.25182
cg00491064	8.10934	1.08365-60.68494	0.04153
cg00492083	1.33118	0.0071-249.45264	0.91468
cg00492521	1.34605	0.17359-10.43755	0.77613
cg00500507	1.98077	0.26045-15.0642	0.50907
cg00512658	1.21711	0.26244-5.64448	0.80181
cg00514609	0.5989	0.22547-1.59081	0.30369
cg00524220	2.46467	0.75774-8.01674	0.13388
cg00534540	1.10909	0.13633-9.023	0.92288
cg00537335	0.33778	0.07178-1.58947	0.16959
cg00542139	0.44429	0-801602.03573	0.91211
cg00550797	3.79888	0.34642-41.65946	0.27468
cg00561287	0.67397	0.14908-3.04693	0.60824
cg00574412	2.24475	0.32223-15.63746	0.41424
cg00588517	2.43148	0.80353-7.35764	0.11577
cg00591844	3.91291	0.42947-35.65031	0.2262
cg00598429	3.45981	0.16162-74.06507	0.42717
cg00598747	0.00018	0-9.30887	0.11941
cg00603428	0.01106	0-589784.60003	0.61975
cg00618323	1.34034	0.14053-12.78347	0.79905
cg00639041	27.48806	0.0054-139978.83267	0.4467
cg00641052	3.95581	0.53926-29.01856	0.1762
cg00650795	1.35344	0.01656-110.63539	0.89284
cg00653615	1.31341	0.28472-6.05864	0.72672
cg00658151	0.79033	0.15057-4.14854	0.7809
cg00667789	0.69884	0.06431-7.59444	0.76847
cg00683980	0.50013	0.078-3.20697	0.46489
cg00695982	5.19752	1.21722-22.1934	0.02606
cg00697642	629.61358	2.2301-177755.65271	0.02519
cg00706302	2.99687	0.30142-29.7959	0.34896
cg00713214	0.84476	0.25522-2.79602	0.78235
cg00724111	3.28832	0.64531-16.75633	0.15193
cg00757212	65.83606	0.51272-8453.68686	0.09097
cg00795503	0.38191	0.01521-9.59045	0.55835
cg00801003	0.98312	0.15377-6.28557	0.98565
cg00812578	0.3906	0.03408-4.47622	0.44996
cg00813191	0.61992	0.00103-372.19733	0.88353
cg00828798	2.36544	0.02863-195.41398	0.70225
cg00830492	1.84912	0.11008-31.06087	0.66934
cg00832923	0.57604	0.17058-1.94525	0.37437
cg00852924	2.97933	0.55939-15.86796	0.20081
cg00855396	0.12249	0.01152-1.30189	0.08165
cg00861772	0.5007	0.04646-5.39593	0.56848
cg00876191	0.10567	8e-05-148.80665	0.54347
cg00924855	0.65283	0.07017-6.07368	0.70786
cg00929465	0.16229	0.03052-0.86296	0.03294
cg00970926	0.28709	0.00899-9.17034	0.48012
cg00974523	0.65035	0.10403-4.06553	0.64545
cg00975791	1.06611	0.25817-4.40247	0.9295
cg00978203	14.56407	0.24692-859.03843	0.19789
cg00983482	0.51551	0.08973-2.96175	0.45761
cg00984694	2.30985	0.45101-11.82997	0.31512
cg00992090	0.4536	0.00978-21.0286	0.6863
cg00992711	0.02991	0.00143-0.62445	0.02359
cg00994583	20.18157	0.15841-2571.16694	0.22439
cg00996758	0.24221	0.06397-0.91714	0.03686
cg00999623	0.09255	0.0025-3.42058	0.19627
cg01001314	0.26173	0.06543-1.04693	0.05808
cg01010012	1.13845	0.15186-8.53433	0.8996
cg01039508	9.38629	0.63798-138.09593	0.10261
cg01049205	0.55943	0.12824-2.44041	0.4396
cg01050225	0.12182	0.01559-0.95215	0.04478
cg01067724	3346445032	9e-05-1.2163100449326e+23	0.16862
cg01080357	0.55739	0.00417-74.54101	0.81499
cg01105140	0.87229	0.23046-3.30158	0.84055
cg01108026	0.29428	0.02935-2.95018	0.2983
cg01109243	0.47751	0-1188546.57075	0.92164
cg01119072	10.62549	0.69364-162.76488	0.08965
cg01120509	0.72506	0.09911-5.30441	0.75152
cg01123926	0.13577	0.00221-8.33334	0.34181
cg01130192	0.13937	0.00066-29.2611	0.47008
cg01165355	0.28044	0.03548-2.21658	0.22807
cg01175433	0.87868	0.16145-4.78214	0.88107
cg01178924	2.77523	0.38426-20.04327	0.31161
cg01182585	7.02589	0.00056-87974.65899	0.68549
cg01191058	0.79801	0.29775-2.13882	0.65375
cg01196322	1.35663	0.20288-9.07162	0.75306
cg01203113	1.20459	0.04734-30.64878	0.91025
cg01225698	0.64569	0.08405-4.96034	0.67412
cg01230243	0.12027	0.00035-41.208	0.47693
cg01233664	0.99455	0.17735-5.57728	0.99505
cg01244346	7.18404	0.31746-162.57283	0.21534
cg01261797	1.07522	0.25117-4.6029	0.92213
cg01271641	14261.26804	0-802455565332466	0.44882
cg01279990	3950.96275	2.03792-7659837.94002	0.03201
cg01281140	0.01508	0-30992.07681	0.5717
cg01293797	0.21582	0.04117-1.13153	0.06971
cg01297808	3.08295	0.97196-9.77878	0.05592
cg01301885	0.36791	0.09804-1.38057	0.13834
cg01302136	2.00112	0.66117-6.05668	0.21955
cg01305736	0.81047	0.04307-15.25129	0.88839
cg01312828	1.73642	0.27205-11.08318	0.55956
cg01313518	1.9956	0.07889-50.4816	0.67509
cg01329434	1.97567	0.23561-16.567	0.53028
cg01337047	2.91127	0.5956-14.23028	0.18687
cg01359748	0.23139	0.03248-1.64837	0.144
cg01364581	0.54024	0.11926-2.44714	0.42436
cg01373089	0.27968	0.0603-1.29729	0.10363
cg01384290	6.69932	1.97258-22.75237	0.0023
cg01405093	249.84938	0.07439-839104.20369	0.18262
cg01416241	0.36787	0.00027-499.54663	0.78585
cg01418667	0.66238	0.00471-93.245	0.87037
cg01421830	0.1747	0.01262-2.4179	0.19313
cg01431559	6.20112	0.02996-1283.64761	0.50244
cg01437135	1.18986	0.18382-7.70169	0.85525
cg01444712	0.63946	0.10111-4.0444	0.63469
cg01450303	0.10326	0.00362-2.94466	0.18411
cg01462349	0.37859	0.07027-2.03973	0.25831
cg01466330	68.5679	1.20719-3894.6366	0.04024
cg01476003	0.5775	0.07732-4.3133	0.59253
cg01511682	0.05466	3e-05-88.79253	0.44095
cg01512589	0.84879	0.04455-16.17337	0.91318
cg01557667	743.10729	0.00023-2418292860.7806	0.38755
cg01558281	2.0813	0.07669-56.48583	0.66341
cg01558909	2.63191	1.04752-6.61271	0.03952
cg01595325	0.24307	0.02654-2.22618	0.21067
cg01596901	0.25968	0.024-2.80925	0.26709
cg01597066	3.23622	1.36875-7.65161	0.00747
cg01612936	0.54493	0.09786-3.03462	0.48836
cg01617520	2.36298	0.47662-11.71519	0.29245
cg01641509	0.42069	0.02753-6.42773	0.53366
cg01670677	0.94165	0.32645-2.71617	0.91142
cg01707656	2.37471	0.01362-414.05212	0.74258
cg01709677	0.26754	0.05562-1.28686	0.09992
cg01710886	0.11658	0.00321-4.23478	0.24099
cg01715538	3.60768	0.49897-26.08467	0.20366
cg01771201	17.45994	0.20249-1505.51323	0.20852
cg01775802	1.1812	0.39702-3.51425	0.76466
cg01785706	6.66282	0.83667-53.05947	0.07321
cg01787382	5.91428	0.5002-69.93005	0.15846
cg01798157	3.28649	1.40784-7.67201	0.00595
cg01807408	1.27742	0.28825-5.66117	0.7472
cg01812577	0.20591	0.00748-5.66674	0.35011
cg01819759	1.45211	0.55917-3.77101	0.44362
cg01823161	0.7574	0.13749-4.17243	0.7496
cg01827098	0.49198	0.11196-2.16194	0.34766
cg01833212	0.6397	0.056-7.30681	0.71921
cg01842807	2.61341	0.77038-8.86563	0.12322
cg01857019	0.41034	0.03961-4.25106	0.45521
cg01858712	1.19303	0.38363-3.7102	0.76044
cg01861377	2.21055	0.27628-17.68664	0.45469
cg01864836	4.53373	0.77141-26.64571	0.09438
cg01888206	0.11481	0-658339.24416	0.78516
cg01888441	0.07238	0.00135-3.87353	0.19598
cg01928411	0.56625	0.14515-2.20896	0.41286
cg01930746	2.60723	0.78222-8.69017	0.11874
cg01954305	0.89642	0.23012-3.49193	0.87477
cg01964525	1.08507	0.02697-43.66164	0.96546
cg01966561	0.26538	0.03008-2.34135	0.23241
cg01975957	0.88118	0.27096-2.86566	0.83349
cg02015909	1.31763	0.21929-7.91707	0.76304
cg02016195	0.95086	0.17761-5.09055	0.95306
cg02023367	0.48714	0.06128-3.87219	0.49652
cg02032488	0.22609	0.00453-11.28301	0.45611
cg02059813	24.12331	0.28466-2044.34379	0.15994
cg02068690	5.27794	0.61617-45.20906	0.12899
cg02068989	48.57842	0-19421010006.9214	0.70078
cg02069095	0.68566	0.10984-4.28009	0.6863
cg02072589	0.86527	0.17385-4.3065	0.85971
cg02078164	0.59494	0.20623-1.71628	0.33671
cg02100497	1.83285	0.12057-27.86296	0.66259
cg02111705	1.26017	0.00231-686.16233	0.94265
cg02137215	2.08136	0.25093-17.26401	0.49708
cg02144647	0.57528	0.06548-5.05388	0.618
cg02151485	1.16969	0.04331-31.58912	0.92574
cg02152271	1.23802	0.16277-9.41634	0.83659
cg02153497	10.6771	0.30743-370.82109	0.19077
cg02161534	6.2073	0.34724-110.96305	0.21461
cg02176770	9.6871	0.09519-985.86258	0.33566
cg02184643	0.75402	0.01044-54.47724	0.89713
cg02187348	6913198.555	6.16665-7750124372876.85	0.0267
cg02212000	0.27022	0.00306-23.848	0.56702
cg02221347	112744.678	12.56859-1011359165.65323	0.01224
cg02228185	2.45818	0.5935-10.18139	0.21482
cg02234489	0.3586	0.08822-1.45768	0.15177
cg02245566	0.80005	0.26919-2.37783	0.68813
cg02252795	0.18693	0.0195-1.79197	0.1459
cg02267488	6.62546	0.97852-44.86013	0.05266
cg02278319	14.09148	0.30954-641.50327	0.17446
cg02281489	0.64311	0.07035-5.8791	0.69581
cg02283151	5.83597	0.23031-147.88363	0.28479
cg02304033	0.65581	0.1373-3.13248	0.59695
cg02310103	0.2279	0.02905-1.78763	0.15936
cg02323550	0.60358	0.13983-2.60535	0.49864
cg02325540	1.7564	0.46188-6.67906	0.40851
cg02326500	0.53598	0.13695-2.09762	0.37033
cg02328403	0.55355	0.00093-329.20938	0.85601
cg02341264	0.74358	0.25011-2.21064	0.59405
cg02341605	7.92423	0.00064-98436.25075	0.66694
cg02343318	0.17719	0.00926-3.39025	0.25047
cg02343715	0.3271	0.06334-1.68911	0.18216
cg02350974	0.67447	0.06543-6.95274	0.74075
cg02355183	1.53249	0.38781-6.0559	0.5426
cg02365862	0.61037	6e-05-5896.52468	0.91602
cg02373493	1.62103	0.31201-8.42205	0.56557
cg02385230	2.57519	0.37064-17.89246	0.33886
cg02386420	3.49016	0.42886-28.40401	0.24261
cg02395184	0.14092	0.02692-0.73772	0.02033
cg02416716	0.85649	0.14798-4.95714	0.8627
cg02424123	2.72702	0.24373-30.51157	0.41552
cg02432467	1.41966	0.06926-29.10127	0.82012
cg02433545	3.38593	0.29573-38.76693	0.32683
cg02457346	1.57443	0.25695-9.64726	0.62361
cg02470858	1.31344	0.1997-8.63865	0.77664
cg02471310	2.36895	0.30521-18.38715	0.40943
cg02477548	0.06257	0.00026-14.88095	0.32082
cg02478603	0.63172	0.18213-2.19116	0.46919
cg02482346	0.18816	0.01673-2.11637	0.17611
cg02484411	0.67264	0.17926-2.52386	0.55669
cg02487331	0.73471	0.15451-3.49368	0.69838
cg02494781	0.57706	0.00118-281.29839	0.86178
cg02504326	0.08279	0-12491.53914	0.68216
cg02519218	0.97534	0.11243-8.46085	0.98193
cg02519681	2.72223	0.27813-26.64376	0.38953
cg02526981	0.54734	0.13051-2.29536	0.40995
cg02561693	0.62059	0.1235-3.11842	0.56245
cg02574703	1.5752	0.10963-22.63333	0.73825
cg02582940	1.04873	0.20887-5.26556	0.95392
cg02583309	2.91124	0.93306-9.08334	0.06568
cg02589604	0.66079	0.1091-4.0024	0.65211
cg02592239	0.95743	0.27659-3.31426	0.94526
cg02596994	0.94875	0.13462-6.68643	0.95789
cg02598319	1.62774	0.5634-4.70274	0.36811
cg02614661	0.01544	0.00035-0.68614	0.0312
cg02659086	7.90386	0.00017-368493.80799	0.70623
cg02659402	0.62509	0.04752-8.22287	0.7208
cg02669770	0.56476	0.06263-5.09248	0.6106
cg02690648	2.08867	0.01521-286.83556	0.76932
cg02691360	0.43935	0.04447-4.34085	0.48158
cg02736230	0.71415	0.11716-4.35299	0.71507
cg02744588	5.36182	0.40634-70.7507	0.20203
cg02749511	0.17113	0.02074-1.41173	0.10107
cg02771260	0.90646	0.23471-3.50078	0.88672
cg02771577	0.31674	0.06681-1.50164	0.14764
cg02796744	11.2935	0.05198-2453.83501	0.37725
cg02802289	0.504	0.0996-2.55049	0.40755
cg02825373	0.6106	0.17268-2.15913	0.44396
cg02835274	0.25263	0.03792-1.68297	0.15504
cg02837536	0.51661	0.21347-1.25024	0.14301
cg02845071	3.48442	0.06776-179.18792	0.53463
cg02854331	0.7013	0.04202-11.70424	0.80485
cg02865101	0.22125	0.05152-0.95004	0.04247
cg02882755	0.45305	0.09876-2.0783	0.30834
cg02882968	0.0222	0.00181-0.27255	0.00292
cg02884928	2.15736	0.44346-10.49528	0.34081
cg02890126	212.85149	0.00592-7654714.8539	0.31656
cg02890434	0.04287	8e-05-23.65604	0.32818
cg02894374	0.52758	0.12269-2.26872	0.39022
cg02904945	0.05231	0.00156-1.75209	0.09957
cg02909206	0.90078	0.0913-8.88756	0.92871
cg02916816	0.27191	0.06637-1.11395	0.0703
cg02927327	12.50775	2.77441-56.38823	0.00101
cg02930888	2.83544	0.62804-12.80128	0.17537
cg02931247	4.30736	0.43372-42.7777	0.21248
cg02940362	0.7198	0.17723-2.9233	0.64566
cg02978204	0.49973	0.02828-8.83083	0.63592
cg02999711	1.24222	0.36199-4.26287	0.73027
cg03007404	0.25412	0-4929226924939.47	0.93007
cg03012544	1.69009	0.44478-6.4221	0.44102
cg03020485	0.24888	0.04705-1.31659	0.10176
cg03031660	0.17379	0.00405-7.44827	0.36141
cg03033996	1.33605	0.03026-58.99378	0.88083
cg03050669	1.28518	0.11872-13.91216	0.83643
cg03053290	5.5211	0.43924-69.39841	0.18585
cg03066812	0.5133	0.07242-3.63829	0.50451
cg03071143	0.03616	9e-05-15.20995	0.28151
cg03075156	2.22892	0.11545-43.03409	0.59567
cg03075494	17.87302	0.01451-22013.53863	0.42712
cg03078057	0.65584	0.16283-2.64149	0.55288
cg03082821	2.66958	0.33385-21.34717	0.3546
cg03107888	3.23363	0.80169-13.04294	0.09908
cg03111114	6.17204	0.99864-38.1458	0.05017
cg03114253	1.21739	0.39534-3.74876	0.73175
cg03138364	1.33741	0.28298-6.32077	0.7137
cg03138928	6.96908	1.80738-26.87207	0.00481
cg03146012	1.00622	0.26664-3.79716	0.9927
cg03149593	2.2548	0.16235-31.31565	0.54473
cg03156651	3.11933	0.25999-37.42541	0.36953
cg03161410	4.19461	0.40257-43.70588	0.23051
cg03162506	1.42983	0.17055-11.98738	0.74172
cg03170670	1.46113	0.06758-31.59301	0.80893
cg03185144	0.44616	0.00755-26.37382	0.69819
cg03220671	1.52357	0.05469-42.44347	0.80411
cg03224013	0.26562	0.0558-1.26435	0.09585
cg03225664	1.31862	0.02185-79.57857	0.89481
cg03225817	1.87756	0.73937-4.76791	0.1852
cg03251111	1.49737	0.37777-5.93516	0.5656
cg03252527	0.09379	0-87148.1373	0.7357
cg03279185	0.77428	0.02645-22.66946	0.88196
cg03286742	0.42102	0.14654-1.20962	0.10815
cg03295107	3.98482	0.61767-25.70737	0.1461
cg03333116	7.04904	0.05463-909.4733	0.43095
cg03343584	0.49602	0.08087-3.04234	0.44866
cg03357664	4.92381	0.42502-57.04164	0.20217
cg03373442	0.00158	0-4.14254	0.10827
cg03374976	1.44443	0.12609-16.54642	0.76757
cg03389926	2.16408	0.60679-7.71805	0.23407
cg03394909	3.53175	0.23439-53.21621	0.36192
cg03399905	1.61783	0.35777-7.31589	0.53205
cg03400374	2.19436	0.52471-9.17691	0.28169
cg03404726	2.95727	0.0861-101.5744	0.5479
cg03453449	2.20252	0.10891-44.54368	0.60677
cg03465028	1.71243	0.75756-3.87087	0.19611
cg03465714	1.22419	0.22121-6.77465	0.81675
cg03466326	2.01323	0.21233-19.08828	0.54205
cg03472610	1.69013	0.21256-13.43857	0.61981
cg03495497	1.03627	0.15456-6.94801	0.97073
cg03515656	0.61552	0.0839-4.51569	0.63317
cg03517923	1.58536	0.23344-10.7666	0.6373
cg03520342	1.71349	0.35229-8.33422	0.5046
cg03533058	1.02719	0.10186-10.35885	0.98185
cg03542686	0.86322	0.07914-9.41523	0.90397
cg03549563	0.29787	0.03801-2.33413	0.24891
cg03571393	1.19274	0.2309-6.16131	0.83337
cg03571764	0.36149	0.03958-3.30168	0.36727
cg03575041	0.90113	0.15149-5.36038	0.9089
cg03577858	0.03314	0.00363-0.30244	0.00253
cg03584380	11.47272	0.00733-17948.32709	0.51558
cg03595083	1.32594	0.11083-15.86255	0.82369
cg03596280	0.98715	0.11043-8.82398	0.99076
cg03598313	0.81717	0.2795-2.38919	0.71224
cg03627290	2.07953	0.50679-8.53297	0.30943
cg03635863	1.07359	0.37315-3.08886	0.89522
cg03637179	3.7934	0.05383-267.30269	0.53914
cg03649030	19.8546	1.27513-309.14856	0.03289
cg03653377	0.2758	0.05161-1.47391	0.13199
cg03653518	0.47811	0.13859-1.64935	0.24282
cg03669590	1.4036	0.38335-5.13909	0.60865
cg03678566	0.72907	0.16802-3.1637	0.67306
cg03685562	1.1993	0.06807-21.13018	0.90119
cg03687765	5.33897	0.43335-65.77756	0.1911
cg03732014	0.98093	0.18022-5.33923	0.98223
cg03737788	4.9053	0.6098-39.45901	0.13492
cg03738579	0.01369	2e-05-10.96534	0.2084
cg03742137	0.2558	0.06058-1.0801	0.06358
cg03745383	1.00463	0.1904-5.30085	0.99566
cg03751030	1.73707	0.30914-9.7605	0.53066
cg03756485	2.22759	0.41698-11.90025	0.34885
cg03758732	0.72222	0.12783-4.08036	0.71262
cg03771844	0.38741	0.04984-3.01161	0.36478
cg03772567	1.99298	0.58488-6.79116	0.27024
cg03800178	0.86222	0.18008-4.12823	0.85282
cg03819320	0.29434	0.00117-74.2503	0.6647
cg03820828	0.39023	0.09579-1.58965	0.18913
cg03866862	0.40587	0.06449-2.55434	0.33667
cg03875433	4.10757	4e-04-42139.41472	0.76432
cg03882167	0.91102	0.22425-3.70111	0.89634
cg03885119	0.75533	0.16288-3.50282	0.71999
cg03890988	1.85325	0.09981-34.41012	0.67895
cg03894033	0.05677	0-209263611.80625	0.79853
cg03895094	0.86351	0.02039-36.56417	0.93879
cg03896436	1.40078	0.20511-9.56675	0.73098
cg03914735	0.31294	0.03814-2.56735	0.2793
cg03921696	1.99443	0.22558-17.63317	0.53471
cg03933520	2.6187	0.01688-406.2217	0.70836
cg03936495	2.49446	0.76908-8.09062	0.12786
cg03943605	0.21886	0.01446-3.31173	0.27305
cg03947735	0.21281	0.01412-3.20823	0.26364
cg03955334	0.94024	0.31933-2.76849	0.91095
cg03959147	0.51297	0.04361-6.03393	0.59557
cg03969301	3.82906	0.43506-33.70025	0.2263
cg03969696	3.1778	0.90264-11.18763	0.07179
cg03980550	3.37092	1.00671-11.28736	0.04875
cg04007792	0.38502	0.02707-5.47594	0.48103
cg04010712	0.00758	0-13239.70783	0.50554
cg04023439	0.33006	0.04596-2.37012	0.27045
cg04023996	0.51533	0.10115-2.62552	0.42486
cg04034846	2.03072	0.40061-10.29389	0.39234
cg04039397	3.42546	1.21473-9.6596	0.01993
cg04044631	0.63827	0.06855-5.94276	0.69327
cg04049637	0.19291	0.0278-1.33845	0.09591
cg04050315	1.69926	0.12031-24.00105	0.69473
cg04053571	0.87517	0.13761-5.56587	0.88766
cg04059197	0.73993	0.09897-5.53174	0.76918
cg04066686	0.59479	0.03058-11.56917	0.73152
cg04086468	0.45662	0.04927-4.23149	0.49015
cg04087039	0.69601	0.1735-2.79213	0.60915
cg04100227	77.63457	0.58554-10293.34514	0.08093
cg04100307	1.10752	0.12464-9.84106	0.92699
cg04108438	3.42275	0.38446-30.47208	0.27001
cg04122790	0.1542	0.00096-24.65075	0.47023
cg04132379	1.51157	0.22783-10.02883	0.66871
cg04132891	1.24344	0.19048-8.11717	0.81994
cg04135246	0.40201	0.07163-2.25633	0.30049
cg04141008	4.579	0.67978-30.84429	0.11797
cg04149603	0.67063	0.11839-3.79896	0.65161
cg04172795	0.15348	0.01229-1.91698	0.14572
cg04182378	0.25343	0.04637-1.38518	0.1132
cg04186580	0.52504	0.00646-42.67601	0.77402
cg04190119	1.54559	0.13158-18.15543	0.72904
cg04213384	3.16748	0.33995-29.51337	0.31132
cg04237436	5.96365	0.4982-71.38747	0.15858
cg04254609	3.8097	0.34042-42.635	0.27771
cg04268405	0.24022	0.01018-5.66916	0.37656
cg04291383	0.50261	0.11978-2.10905	0.34714
cg04310247	0.16547	0.01825-1.50033	0.10975
cg04343101	0.67306	0.19587-2.31286	0.52959
cg04345118	3.48484	0.47787-25.41306	0.21812
cg04348419	0.07772	2e-05-402.3514	0.55823
cg04353359	2.63045	0.43651-15.85145	0.29125
cg04355222	53.58814	0.28385-10116.91924	0.13649
cg04364194	0.21468	0.00286-16.12706	0.48505
cg04385058	0.31587	0.00194-51.50915	0.65748
cg04394529	0.43447	0.08715-2.16601	0.30914
cg04396936	0.42776	0.06708-2.72761	0.36897
cg04399728	0.02736	0.00268-0.27877	0.00238
cg04404455	0.82331	0.283-2.39517	0.72122
cg04436714	6.5538	1.52212-28.21874	0.0116
cg04454571	0.27448	0.03639-2.07011	0.20979
cg04456916	0.14675	0.03924-0.54889	0.00436
cg04461050	0.4747	0.01523-14.79863	0.67116
cg04472592	6.85632	0.82923-56.69007	0.07406
cg04484415	1.05727	0.20134-5.5518	0.94753
cg04491365	6.01631	0.10236-353.63083	0.38794
cg04498679	3.93004	0.91198-16.93589	0.06631
cg04529955	499763.2267	17.04282-14655046822.5284	0.01241
cg04544533	0.17678	0.00804-3.88768	0.27181
cg04548463	0.21429	0.04023-1.14157	0.0711
cg04550712	0.39047	0.0579-2.63351	0.33422
cg04552625	0.48433	0.12347-1.89988	0.29851
cg04565067	2.76055	0.61177-12.45672	0.18657
cg04568121	1.76965	0.32028-9.77788	0.51281
cg04569641	0.41648	0.10505-1.65121	0.21264
cg04574507	0.75907	0.26462-2.17746	0.60817
cg04583874	0.32065	0.08787-1.1701	0.08505
cg04614923	4.77915	0.48482-47.11138	0.1803
cg04622777	1.39445	0.16986-11.44793	0.75691
cg04634182	115.40741	0.2646-50336.15397	0.12571
cg04646186	0.34003	0.07534-1.53465	0.16064
cg04652097	1.03082	0.40016-2.65541	0.94986
cg04653913	0.27247	0.05943-1.24926	0.09423
cg04655699	0.19729	0.01682-2.31413	0.19634
cg04665046	2.68796	0.17328-41.69629	0.47965
cg04665180	4.52452	0.00415-4933.91707	0.6723
cg04672026	2.22486	0.2708-18.27923	0.45675
cg04695436	0	0-7.8233	0.08937
cg04722756	0.15569	0-10321.53431	0.74264
cg04766061	0.58312	0.07402-4.59361	0.60853
cg04768368	2.74411	0.43047-17.4927	0.28547
cg04769705	0.66959	0.01266-35.4047	0.84295
cg04770504	1.49036	0.41082-5.40673	0.54392
cg04800585	1.35722	0.47802-3.85349	0.5662
cg04811540	0.35592	0.05257-2.40959	0.28974
cg04815242	0.14801	0.0266-0.82369	0.02915
cg04817148	1.6413	0.13127-20.52128	0.70064
cg04818594	0.18572	0.04771-0.723	0.0152
cg04819760	2.29214	0.65415-8.03165	0.19478
cg04839314	0.57513	0.08172-4.04762	0.57847
cg04856629	18.94786	0.35597-1008.57646	0.14689
cg04865220	14.6122	0.89468-238.65072	0.05985
cg04869269	0.80754	0.07535-8.65445	0.85979
cg04869514	0.4558	0.04926-4.21744	0.48886
cg04879750	0.19487	0.03538-1.07325	0.06028
cg04881321	0.54656	0.04038-7.39764	0.64949
cg04882847	0.58231	0-86844.30083	0.92911
cg04883293	0.51425	0.10192-2.59472	0.42062
cg04886217	0.46117	0.07132-2.982	0.41639
cg04895475	2.1442	0.35254-13.04125	0.40762
cg04896437	2.93663	0.34794-24.78561	0.32224
cg04919592	0.68793	0.04862-9.73272	0.782
cg04927537	1.7568	0.33783-9.13584	0.50294
cg04939326	3.23711	0.47745-21.94768	0.22901
cg04948284	2.47431	0.40999-14.93266	0.32325
cg04956362	0.56691	0.06151-5.22487	0.61647
cg04956471	1.80906	0.31735-10.31263	0.50443
cg04960880	0.32597	0.02492-4.26361	0.39282
cg04962978	0.85347	0.14015-5.19732	0.86351
cg04999691	2.32215	0.23394-23.05021	0.47187
cg05005358	0.49519	0.11619-2.11047	0.34202
cg05005791	1.15272	0.24234-5.48319	0.85824
cg05007549	1.96117	0.37555-10.2415	0.42449
cg05017276	0.00101	0-2.77284	0.08774
cg05027713	1.34902	0.34475-5.2788	0.66714
cg05036615	1.66697	0.30347-9.15673	0.55657
cg05037389	1.46304	0.34472-6.20937	0.6059
cg05052324	0.44632	0.154-1.2935	0.1373
cg05068461	1.95201	0.0291-130.94871	0.75528
cg05112224	0.89193	0.08836-9.00324	0.92276
cg05115161	103.60414	0.10266-104561.24698	0.18853
cg05116424	3.31662	0.45036-24.42486	0.23923
cg05131646	0.48243	0.05986-3.88815	0.4936
cg05145251	0.72862	0.03764-14.10611	0.83413
cg05157371	1.31252	0.20992-8.2064	0.77121
cg05175020	1.38139	0.60912-3.13279	0.43931
cg05187003	4.97135	0.48007-51.48038	0.17873
cg05195085	0.13542	0.01392-1.31744	0.08499
cg05211836	0.90835	0.23176-3.56024	0.8903
cg05240948	1.10645	0.10542-11.61333	0.93279
cg05244952	1.09705	0.2506-4.80253	0.90215
cg05245416	1.79094	0.51046-6.28355	0.36285
cg05245533	1.11992	0.22665-5.53378	0.8895
cg05251389	0.97349	0.18686-5.07152	0.97455
cg05262549	1.15013	0.18965-6.97496	0.87911
cg05262711	0.87213	0.07034-10.81362	0.91518
cg05265071	0.83068	0.1768-3.90287	0.81421
cg05265975	0.00981	0-6495.96178	0.49889
cg05275153	1.93819	0.00178-2109.18882	0.85284
cg05276125	0.45535	0.0881-2.35347	0.34788
cg05309760	107.36365	0.04527-254598.7793	0.23825
cg05325567	1.7695	0.10802-28.98756	0.68914
cg05332077	1211.99437	0.37097-3959736.40034	0.08547
cg05340882	0.56505	0.02296-13.90833	0.72689
cg05380846	29.8105	0.12293-7229.23032	0.2256
cg05396243	0.36218	0.07843-1.67243	0.19322
cg05408203	0.72808	0.15922-3.32939	0.68242
cg05426961	0.256	0.0395-1.65894	0.15298
cg05440642	0.6606	0.11332-3.85093	0.64483
cg05474467	338.07798	0.69246-165058.01764	0.06524
cg05482119	0.43687	0.03994-4.7787	0.49747
cg05492735	0.88629	0.23373-3.36072	0.85911
cg05504759	0.37639	0.07911-1.79088	0.21953
cg05516271	0.77467	0.04107-14.61174	0.86472
cg05538406	6.10496	0.60493-61.61109	0.12508
cg05562851	0.62773	0.12136-3.24695	0.57865
cg05580931	1.9898	0.46816-8.45714	0.35136
cg05583848	8.61529	1.85421-40.02956	0.006
cg05586304	1.23221	0.34123-4.44958	0.74993
cg05595134	1.38886	0.41123-4.69065	0.59682
cg05595753	0.11208	0.01615-0.77798	0.02683
cg05598010	0.2708	0.03501-2.0946	0.21071
cg05599160	4.17556	1.32454-13.16331	0.0147
cg05621259	10.25312	0.51872-202.66567	0.12631
cg05628549	0.39875	0.08505-1.86948	0.2435
cg05647733	0.65189	0.12094-3.51377	0.6186
cg05655806	4.57665	1.39209-15.04624	0.01225
cg05695991	15.17904	1.47308-156.40895	0.02229
cg05722611	1.00E-05	0-1381645.83721	0.3764
cg05725404	1.0971	0.15126-7.95761	0.92696
cg05726701	0.27058	0.0587-1.24735	0.09364
cg05740793	0.16464	0.00212-12.78493	0.41656
cg05748796	1.76771	0.44461-7.02817	0.41854
cg05756754	1.75112	0.34259-8.95059	0.50091
cg05764238	4.78084	0.94362-24.22205	0.05878
cg05777658	0	0-5387.34075	0.1511
cg05786278	0.31552	0.05793-1.71844	0.18224
cg05786361	139.80269	0.0106-1843154.7854	0.30742
cg05812437	0.44369	0.09867-1.99509	0.28938
cg05832853	0.16524	0.03838-0.7114	0.01564
cg05839818	0.90436	0.08893-9.19666	0.9323
cg05844895	0.29736	0.049-1.80458	0.1874
cg05852760	0.86389	0.24229-3.08016	0.82154
cg05892419	0.19151	0.0322-1.13886	0.06921
cg05897316	2.59652	0.35714-18.87742	0.34583
cg05898092	1.13403	0.13224-9.72526	0.90867
cg05922563	0.1956	0.02039-1.8762	0.15722
cg05941025	0.62268	0.0865-4.4824	0.63808
cg05941631	0.29387	0.03334-2.5906	0.27012
cg05960850	0.80441	0.146-4.43205	0.80261
cg05962487	0.38284	0.10035-1.46049	0.15987
cg05966228	4.48736	0.30177-66.72813	0.27569
cg05974816	2.29549	0.07639-68.98124	0.63222
cg05982345	5.68652	0.42326-76.39805	0.18975
cg05983695	0.29023	0.00966-8.71563	0.47605
cg06002616	0.90541	0.0155-52.90523	0.96182
cg06008435	3.87244	0.51246-29.26232	0.18949
cg06024099	0.35754	0.01007-12.7002	0.57232
cg06048102	1.03705	0.115-9.35225	0.97414
cg06058073	0.96634	0.24761-3.77121	0.96069
cg06073348	0.40243	0.02896-5.5925	0.49783
cg06080893	2.49397	0-8191753.61379	0.90498
cg06088032	0.63634	0.12006-3.37275	0.59527
cg06123807	0.77574	0.00011-5362.59351	0.95511
cg06138710	37.18416	0.65079-2124.5875	0.0798
cg06139918	0.70955	0.12586-4.0003	0.69739
cg06142621	0.98611	0.17175-5.66179	0.98748
cg06193628	2.39792	0.22867-25.14557	0.46575
cg06202585	1.14814	0.39011-3.37915	0.80195
cg06231863	0.69175	0.03147-15.20739	0.81519
cg06251068	0.03015	0-839.62351	0.5025
cg06252985	5.98531	0.65899-54.36194	0.11195
cg06288198	0.37894	0.07047-2.03761	0.25821
cg06290476	48605.26822	3.94561-598759425.81769	0.02473
cg06291594	1.86503	0.15363-22.64091	0.62461
cg06344270	0.09219	0-5400.93545	0.6704
cg06350404	0.00397	0-14.30332	0.18577
cg06360465	1.13743	0.27334-4.73303	0.8595
cg06393879	0.03852	0.00565-0.26245	0.00088
cg06394058	0.20877	0.02623-1.66167	0.13883
cg06395028	12.01035	1.05404-136.85366	0.04525
cg06401197	0.64333	0.02998-13.80505	0.77797
cg06407111	1.27453	0.19951-8.14201	0.79766
cg06415710	0.5086	0.15311-1.68952	0.26969
cg06429887	1.10876	0.10416-11.80271	0.93182
cg06466348	4.18628	1.24306-14.09822	0.02082
cg06469895	1.21781	0.10512-14.10875	0.87473
cg06489077	3.61453	0.72797-17.94705	0.11604
cg06492521	4.18269	0.12632-138.50043	0.42294
cg06512271	0.11187	0.0172-0.72767	0.02186
cg06518251	2.51397	0.39096-16.16529	0.33161
cg06563066	1.14072	0.11001-11.82782	0.91215
cg06569271	79.9446	0.00085-7518574.27182	0.45333
cg06570025	1.12402	0.22445-5.62901	0.8869
cg06583921	0.44207	0.09444-2.06921	0.29994
cg06599949	0.98245	0.0855-11.28904	0.98866
cg06612016	0.60775	0.21651-1.70599	0.34432
cg06644051	4.75143	0.29735-75.92369	0.27038
cg06656105	1.30413	0.35459-4.79644	0.68943
cg06657721	4.01761	1.07376-15.03244	0.03886
cg06662132	1.50362	0.10519-21.49292	0.76376
cg06668724	0.57673	0.0026-127.9266	0.84172
cg06676088	0.26345	0.02795-2.48353	0.24391
cg06677890	2.00125	0.56701-7.0634	0.28095
cg06678662	0.74856	0.00561-99.96116	0.90768
cg06684850	0.48978	0.09519-2.52012	0.39308
cg06686383	2.03553	0.20742-19.9758	0.54188
cg06691490	4.13813	0.13305-128.70473	0.41803
cg06699555	1.75846	0.41624-7.42881	0.44263
cg06702537	0.5602	0.08308-3.7774	0.55178
cg06723694	0.14066	0.0144-1.37365	0.09162
cg06726262	0.03842	0-10039.30237	0.60857
cg06728135	0.58197	0.1174-2.88479	0.50746
cg06733736	0.00121	0-18.86716	0.17274
cg06742228	10.30356	0.00058-182926.36053	0.64033
cg06757138	3.41233	0.06261-185.99033	0.54739
cg06759189	2.47196	0.84632-7.22019	0.09796
cg06760830	1.73386	0.51205-5.87105	0.37649
cg06770993	0.13436	0.00535-3.37725	0.22241
cg06772295	0.83602	0.00727-96.10137	0.94102
cg06784218	1.24335	0.17713-8.72778	0.8266
cg06789677	0.42589	0.08204-2.21098	0.30974
cg06790581	0.17716	0.00311-10.10482	0.40155
cg06792340	0.66184	0.12074-3.62801	0.63447
cg06795634	0.49714	0.06324-3.90825	0.50649
cg06812760	0.50693	0.08356-3.07518	0.46013
cg06812822	1.11839	0.18679-6.69623	0.90247
cg06814792	6.35888	1.94306-20.81009	0.00223
cg06820286	0.00427	0-29.23075	0.22592
cg06821871	0.29979	0.06188-1.45231	0.13454
cg06847624	0.96053	0.37492-2.46088	0.93315
cg06855497	0.27252	0.041-1.81127	0.17854
cg06863619	1.69743	0.05917-48.6942	0.75734
cg06872010	0.16564	0.03403-0.80637	0.02598
cg06872172	3.29688	0.78291-13.88342	0.10388
cg06873590	0.25581	0.03616-1.80965	0.17201
cg06874920	0.00263	0-13586.25414	0.45125
cg06890161	0.2806	0.04153-1.89594	0.19234
cg06890415	0.98867	0.15668-6.23847	0.99033
cg06894585	6.38922	0.44458-91.82096	0.17261
cg06899799	0.21259	0.02302-1.96361	0.17223
cg06917231	8.00E-04	0-2.1135	0.07609
cg06927900	1.78452	0.17064-18.66203	0.62869
cg06929152	0.57534	0.07727-4.28391	0.58943
cg06930856	0.40286	0.09383-1.72973	0.22137
cg06941702	0.17812	0.00928-3.41912	0.25243
cg06951326	0.97596	0.15591-6.10948	0.97926
cg06968817	0.35116	0.04762-2.58965	0.30462
cg06987132	0.13633	0.03376-0.55051	0.00514
cg06994016	2.57864	0.30631-21.70834	0.3835
cg07011711	4.36553	0.49227-38.71386	0.18567
cg07015663	3.49712	0.36193-33.79044	0.27935
cg07019835	0.8091	0.11679-5.60529	0.83015
cg07032446	0.59589	0.10221-3.47409	0.56494
cg07033286	0.61791	0.09114-4.18945	0.62203
cg07051960	0.18226	0.01994-1.66604	0.1316
cg07061145	0.52562	0.02589-10.67297	0.67545
cg07066561	1.64581	0.33122-8.17785	0.54246
cg07086945	1.13408	0.23946-5.37106	0.87401
cg07090025	0.33163	0.00015-735.72569	0.77888
cg07108351	3.83679	0.89711-16.40934	0.06975
cg07112604	9.73881	0.89145-106.39324	0.06207
cg07138366	0.66982	0.16189-2.77146	0.58021
cg07145921	0.22408	0.03536-1.42006	0.11235
cg07173635	0.73105	0.21744-2.45789	0.6126
cg07180212	0.98052	0.29782-3.22813	0.97418
cg07181406	1.09054	0.36485-3.25963	0.87671
cg07184316	1.12615	0.39795-3.18687	0.82287
cg07185041	4.23763	0.96886-18.53467	0.05512
cg07191545	0.78129	0.14627-4.17322	0.7728
cg07201003	0.38144	0.09943-1.46333	0.16003
cg07204937	0.00187	0-92.03667	0.25453
cg07223240	4.17969	0.6285-27.79607	0.139
cg07230062	0.44255	0.12849-1.52418	0.19635
cg07242860	0.80744	0.25182-2.58901	0.719
cg07251603	0.07367	0-1218966.82592	0.75843
cg07252166	0.25221	0.02502-2.54274	0.24265
cg07309576	0.31091	0.0748-1.29235	0.10802
cg07343703	0.9476	0.1901-4.72351	0.94764
cg07356957	0.74528	0.09259-5.99909	0.78233
cg07364638	0.02405	0-522075.81866	0.66538
cg07381930	4.05628	0.28627-57.47517	0.30056
cg07415423	2.0634	0.22858-18.62629	0.51876
cg07440637	58.91058	0-656694275908331	0.7903
cg07442271	0.53682	0.08404-3.42912	0.51085
cg07470570	0.49141	0.06493-3.71917	0.49145
cg07483065	2.29943	0.41336-12.79124	0.34161
cg07487731	0.82821	0.17717-3.87154	0.81067
cg07509252	25.12538	0.1025-6158.8236	0.25077
cg07511259	0.24391	0.05483-1.08501	0.06391
cg07548313	0.84614	0.28126-2.5455	0.76623
cg07568644	0.05781	0.00732-0.4564	0.00685
cg07592090	1.09853	0-1698488.45307	0.98969
cg07603449	1.40706	0.15981-12.38826	0.75831
cg07608508	0.08447	0.00803-0.8888	0.03958
cg07624438	0.33166	0.02922-3.76398	0.3732
cg07628771	0.1917	0.03695-0.99455	0.04924
cg07630723	2.22951	0.42957-11.5714	0.33994
cg07632771	2.11987	0.52253-8.60028	0.29301
cg07658681	0.28727	0.07319-1.12757	0.0738
cg07670676	4.89087	0.14414-165.95608	0.37736
cg07674386	0.35511	0.10397-1.21289	0.09853
cg07690326	0.44179	0.09106-2.14343	0.31067
cg07709692	0.38927	0.09187-1.64948	0.20032
cg07716089	4.18084	0.09464-184.69718	0.45922
cg07737564	11.39282	0.11297-1148.90864	0.30133
cg07737802	1.0237	0.24452-4.2858	0.97443
cg07764676	49.48544	0.00016-15374806.55384	0.54539
cg07775292	2.35687	0.62455-8.89419	0.20578
cg07782630	0.50174	6e-05-4569.19257	0.88213
cg07794628	1.67318	0.05527-50.65148	0.76736
cg07832203	2.1665	0.04573-102.64266	0.69451
cg07834170	0.30691	0.02669-3.52954	0.34318
cg07899016	0.88252	0.18139-4.29377	0.87696
cg07908498	0.32302	0.05256-1.98507	0.22253
cg07909692	6.76311	0.88405-51.73905	0.06559
cg07924892	1.74911	0.01127-271.40473	0.82803
cg07927098	0.40931	0.07429-2.25506	0.3049
cg07927984	3.5456	0.62274-20.18694	0.15379
cg07930578	1.26533	0.05896-27.15392	0.88043
cg07949028	0.9242	0.16584-5.15057	0.92834
cg07953015	2.01499	0.64979-6.24847	0.22499
cg07984515	0.58067	0.11932-2.8257	0.50075
cg07987587	0.13322	7e-05-244.74498	0.59913
cg07996580	0.1502	0.02968-0.76011	0.02193
cg08004976	0.48007	0.02923-7.88413	0.60731
cg08008475	1.44323	0.27796-7.49354	0.66243
cg08015883	0.75923	0.09332-6.17688	0.79676
cg08020574	0.18853	0-292232.7237	0.81854
cg08030282	1.4754	0.19583-11.1157	0.70582
cg08031413	4.58394	0.87012-24.14889	0.07252
cg08050235	1.234	0.25737-5.91667	0.79263
cg08060195	0.77444	0.1066-5.62639	0.80055
cg08066035	1.28272	0.30233-5.44224	0.73561
cg08067617	1.22717	0.22932-6.56704	0.81095
cg08076044	0.26624	0.01777-3.98847	0.33794
cg08082025	0.90517	0.06656-12.3093	0.94036
cg08093619	0.47377	0.06241-3.59638	0.47008
cg08104146	0.88867	0.21207-3.72391	0.87173
cg08112737	0.34813	0.04295-2.82159	0.32298
cg08121755	0.88239	0.00405-192.16912	0.96367
cg08124986	2.92821	0.92856-9.23415	0.06673
cg08126560	14.71471	2.04183-106.04337	0.00762
cg08134091	3.15546	0.51878-19.19301	0.21221
cg08141659	3.103	0.20808-46.27354	0.41146
cg08147886	0.07084	0-2801.0571	0.62401
cg08169409	0.16914	3e-05-958.56871	0.68695
cg08170679	0.76092	0.02201-26.31186	0.87987
cg08174003	19.02419	0.0796-4546.8318	0.29178
cg08192683	0.27691	0.07954-0.96405	0.04364
cg08201152	0.87085	0-419276.93709	0.98347
cg08229905	0.07035	0.00149-3.32753	0.17735
cg08242475	1.37306	0.29137-6.47049	0.68853
cg08274029	9.55756	0.77149-118.40284	0.07876
cg08275638	2.36061	0.62097-8.97374	0.20744
cg08279008	3.65045	1.57352-8.46877	0.00256
cg08293102	1.91481	0.26769-13.69672	0.51756
cg08295543	2.78513	0.12665-61.24574	0.51597
cg08322978	0.83335	0.16669-4.16622	0.82429
cg08323969	3.17966	0.40162-25.17344	0.27316
cg08342134	7.54854	1.38987-40.9969	0.01922
cg08354106	0.51132	0.01597-16.37353	0.70449
cg08354165	0.15057	0.0178-1.27397	0.08226
cg08356028	0.38347	0.0984-1.49445	0.16726
cg08364677	1.14874	2e-05-79395.60509	0.98054
cg08368654	0.67913	0.25055-1.84085	0.44693
cg08369580	2.32708	0.00099-5492.08526	0.83121
cg08373610	0.87572	0.23164-3.31065	0.84493
cg08384239	0.22644	0.02869-1.78734	0.15882
cg08391894	11.86286	0.33451-420.70321	0.17431
cg08404354	5.06921	0.90921-28.26281	0.06411
cg08450080	0.80518	0.15458-4.19398	0.79691
cg08451870	2.0155	0.20566-19.75187	0.54727
cg08475996	0.36074	0.05091-2.55604	0.30745
cg08495341	0.59796	0.11193-3.1945	0.54752
cg08527566	0.03541	0-855.27568	0.51647
cg08541155	1.21463	0.11369-12.97664	0.87218
cg08570226	132.47732	2.78399-6303.98005	0.01316
cg08602689	0.23732	0.00583-9.65881	0.44687
cg08606075	0.00343	0-1700.64641	0.39636
cg08606655	0.04118	0-219446.81109	0.68648
cg08621441	10.62495	0.86323-130.77633	0.06502
cg08623383	0.29201	0.05101-1.67155	0.16672
cg08624680	1.40448	0.44195-4.4633	0.56476
cg08638874	0.58264	0.03042-11.16041	0.7199
cg08641579	0.9486	0.27313-3.29461	0.9338
cg08688393	1.50058	0.19329-11.64967	0.69791
cg08689926	0.09716	0.00373-2.53211	0.16107
cg08694280	8.19216	1.01834-65.90317	0.04804
cg08699794	2.04263	0.07995-52.18567	0.66575
cg08700454	1.33899	0.11581-15.4815	0.81518
cg08711724	6346.00093	0.01042-3863522301.61615	0.1976
cg08716372	0.88503	0.06186-12.66266	0.92832
cg08721876	0.92837	0.28742-2.99858	0.90112
cg08726667	1.40271	0.3229-6.09359	0.65159
cg08735710	0.30508	0.0388-2.39859	0.25915
cg08744726	0.7449	0.08958-6.19443	0.78523
cg08749599	2.14741	0.02198-209.83431	0.74373
cg08763584	8.22132	0.76606-88.23099	0.08188
cg08780218	1.19035	0.34608-4.09417	0.78219
cg08788681	2.14761	0.04968-92.83553	0.69082
cg08798701	0.05323	0.00032-8.82448	0.26064
cg08814268	0.10042	0-62623.1408	0.73566
cg08822523	0.66739	0.1551-2.87175	0.58705
cg08837355	0.0852	0.01146-0.63364	0.01614
cg08847944	0.41782	0.11215-1.55657	0.19341
cg08848003	1.61925	0.20656-12.69353	0.64641
cg08873673	3.47273	0.38071-31.67705	0.2697
cg08877322	0.31185	0.03333-2.91741	0.30706
cg08880064	0.24237	0.01173-5.00949	0.35904
cg08885381	0.72599	0.04795-10.99102	0.81734
cg08896942	0.11781	0.01565-0.88667	0.03782
cg08897422	0.78954	0.22995-2.71095	0.70733
cg08902698	3.16563	0.76254-13.14182	0.11258
cg08903465	0.34006	0.02706-4.27337	0.40357
cg08939521	0.16491	0.0353-0.77051	0.02194
cg09019546	0.17885	0.02757-1.16007	0.07118
cg09025327	5.95787	0.49915-71.11286	0.15833
cg09027472	0.34262	0.05668-2.07118	0.24329
cg09035284	0.87224	0.28737-2.64746	0.80932
cg09041756	0.01539	0-150.81825	0.37338
cg09055943	2758658.797	2.64904-2872813317545.06	0.03593
cg09061684	1.34141	0.19416-9.26762	0.76582
cg09068158	1.65278	0.20217-13.51176	0.63928
cg09071834	0.7488	0.20263-2.76709	0.66444
cg09103658	0.46045	0.13618-1.55689	0.21213
cg09107240	2.65042	0.2476-28.37144	0.42033
cg09108797	26821.4133	0-1053364159142036	0.41262
cg09121543	4.90816	1.26424-19.0549	0.02152
cg09159795	5.01746	0.52358-48.08236	0.16187
cg09163021	3.47071	0.41911-28.74134	0.24862
cg09168805	3.51548	0.73079-16.91116	0.11673
cg09194778	0.4961	0.04515-5.45057	0.56648
cg09230014	0.37517	0.08609-1.635	0.19177
cg09232851	0.45412	0.09668-2.13312	0.31725
cg09234698	0.6428	0.15395-2.68392	0.54449
cg09238957	0.13268	0.00335-5.25586	0.28193
cg09251600	1.2929	0.24647-6.78213	0.76129
cg09253150	0.14727	0.00033-65.37554	0.53796
cg09262171	1.18733	0.43231-3.26098	0.73906
cg09276978	2.14896	0.20048-23.03431	0.52732
cg09293488	2.31577	0.62602-8.5665	0.20832
cg09293560	0.55567	0.09182-3.36281	0.52238
cg09299086	0.43905	0.05581-3.4537	0.43411
cg09323975	0.26927	0.03578-2.02617	0.20259
cg09327778	0.07311	0.01267-0.42194	0.00345
cg09336017	2.16254	0.31997-14.61587	0.42888
cg09366312	0.46663	0.09681-2.2492	0.34218
cg09367901	3.30841	1.00901-10.84788	0.04829
cg09377064	0.61644	0.0873-4.35279	0.62759
cg09391979	1.00E-05	0-5795522.59401	0.40003
cg09393834	0.22745	0.00476-10.87402	0.45295
cg09400566	3.98624	0.95873-16.57407	0.05717
cg09405635	2.98108	0.81336-10.92609	0.0993
cg09440986	0.28276	0.06611-1.20944	0.08847
cg09462956	0.34196	0.06779-1.72502	0.19373
cg09467508	0.26671	0.07929-0.89712	0.03273
cg09478478	0.82283	0.25946-2.60948	0.74053
cg09490124	0.25157	0.06299-1.00468	0.05078
cg09493063	0.58122	0.24061-1.40397	0.22785
cg09513629	1.81049	0.27382-11.97066	0.53793
cg09516349	1.11275	0.07946-15.58351	0.93677
cg09519060	0.25942	0.04603-1.46202	0.12616
cg09524658	0.68757	0.15846-2.98332	0.61689
cg09527192	2037.82105	25.93397-160126.45966	0.00062
cg09530594	3.36673	0.42062-26.94835	0.25267
cg09537551	1.09131	0.39674-3.00189	0.86559
cg09544050	1.04993	0.36297-3.03707	0.92836
cg09545880	0.48291	0.0933-2.49939	0.38548
cg09567173	0.01511	0.00087-0.26246	0.004
cg09626867	1.20627	0.36213-4.01811	0.76002
cg09633533	0.95403	0.12765-7.13037	0.96342
cg09645138	0.9498	0.05819-15.50233	0.97117
cg09645574	1.25646	0.43845-3.60059	0.67083
cg09647033	278.606	0.5763-134688.44879	0.07423
cg09663530	0.77294	0.01291-46.2803	0.90183
cg09666532	5.26306	0.39592-69.96305	0.20837
cg09686333	0.34864	0.1001-1.21424	0.09791
cg09704054	0.63495	0.17622-2.28783	0.48736
cg09732851	0.2338	0.03645-1.49979	0.12539
cg09765297	0.55791	0.11462-2.71559	0.46985
cg09779635	0.31268	0.00117-83.83421	0.68363
cg09788492	1.16916	0.38682-3.53373	0.78183
cg09791673	0.50205	0.11043-2.28252	0.37249
cg09796913	0.86179	0.03969-18.71285	0.92454
cg09807215	1.42047	0.41331-4.88193	0.57737
cg09811860	1.04838	0.1567-7.01404	0.96114
cg09817162	0.92861	0.24677-3.49446	0.91277
cg09826895	1.68155	0.34125-8.28597	0.52302
cg09852798	0.38352	0.0523-2.81215	0.34578
cg09854011	2.59514	0.67313-10.00507	0.16603
cg09867208	0.2599	0.01651-4.09033	0.33794
cg09874333	0.60393	0.17677-2.06327	0.42111
cg09887415	0.53462	0.09141-3.1267	0.48712
cg09889479	0.49798	0.10688-2.32024	0.37455
cg09906647	1.09355	0.06058-19.73892	0.95169
cg09925621	12.28707	0.00339-44534.39516	0.54856
cg09934926	1.57582	0.42996-5.7755	0.49255
cg09980114	1.76396	0.02431-128.00054	0.79515
cg09985745	0.81815	0.06621-10.1094	0.87566
cg09988116	12.02283	1.76186-82.04308	0.01115
cg10001546	34.18384	0.38645-3023.75943	0.12253
cg10010997	0.0387	0-2485524.83649	0.72294
cg10021122	0.95828	0.13155-6.98056	0.96645
cg10031516	0.26113	0.00583-11.70222	0.48888
cg10047173	1.0322	0.1181-9.0214	0.97714
cg10061384	8.41208	0.83339-84.90989	0.071
cg10062919	0.31646	0.04877-2.05343	0.22787
cg10081723	103.23025	0.01536-693613.8095	0.30241
cg10099209	1.04341	0.3005-3.62301	0.94665
cg10110652	0.29777	0.04548-1.94967	0.20638
cg10114877	11.15745	2.41951-51.452	0.00198
cg10115387	0.85174	0.15452-4.69509	0.85382
cg10121219	3.66241	0.17712-75.73177	0.40094
cg10128166	0.07116	9e-05-54.26764	0.4351
cg10139889	0.36481	0.0253-5.2603	0.45893
cg10151454	0.05843	0.00787-0.43376	0.00549
cg10152097	0.83987	0.17897-3.94132	0.82491
cg10174213	0.30187	0.00173-52.74905	0.64935
cg10174683	0.25976	0.01182-5.71064	0.39259
cg10176011	2.18232	0.08623-55.23075	0.63595
cg10179330	0.28566	0.05874-1.38904	0.12049
cg10183150	0.82823	0.01848-37.12259	0.92262
cg10184431	0.90901	0.28346-2.91509	0.87252
cg10208610	0.49905	0.07114-3.50086	0.48437
cg10210094	2.03155	0.39171-10.53626	0.39868
cg10215763	1.85649	0.54438-6.33113	0.32294
cg10218546	0.84934	0.11643-6.19566	0.87204
cg10227830	1.23118	0.22179-6.83432	0.81202
cg10230885	13.8383	0.34639-552.84109	0.16257
cg10235181	0.49619	0.08248-2.98498	0.444
cg10235656	0.00322	0-34636310008.7079	0.70781
cg10242541	0.30144	0.02432-3.73598	0.35045
cg10251368	0.03157	0-1692759776.80691	0.78398
cg10258271	0.3984	0.03356-4.72958	0.46598
cg10259427	0.21485	0.03686-1.25234	0.0873
cg10259701	5.13013	1.68871-15.58479	0.00392
cg10275770	0.39156	0.05645-2.71617	0.34272
cg10288578	0.48022	0.14488-1.59169	0.23024
cg10361589	0.55458	0.04554-6.75289	0.64388
cg10375267	1.52817	0.37707-6.1934	0.55255
cg10375954	1.59805	0.53174-4.80264	0.40373
cg10380643	11.2828	1.37328-92.69874	0.02412
cg10399922	0.41564	0.07981-2.16459	0.29706
cg10456035	0.30316	0.02751-3.34068	0.32966
cg10457361	0.1593	0.0279-0.90957	0.03877
cg10473842	0.4961	0.13615-1.8076	0.28797
cg10494703	1.7641	0.13989-22.24597	0.66069
cg10506461	0.71966	0.08823-5.86995	0.75869
cg10516832	0.71962	0.14813-3.49595	0.68328
cg10523193	0.24214	0.01741-3.36709	0.29097
cg10529662	0.13185	0.01623-1.0714	0.05803
cg10534490	8.89378	1.47076-53.78133	0.01731
cg10549974	0.41052	0.02532-6.6563	0.53107
cg10552106	7.37029	0.51321-105.84555	0.14176
cg10552126	0.3686	0.09282-1.46378	0.15606
cg10603824	0.00536	0-2332.13713	0.42995
cg10625705	1.08519	0.03595-32.75936	0.96249
cg10649525	2.01752	0.7603-5.35363	0.15866
cg10649706	0.67451	0.07939-5.73088	0.71832
cg10651583	0.2785	0.0035-22.17695	0.56707
cg10656255	3.3143	0.12302-89.2915	0.47582
cg10673984	1.00E-05	0-77877390.61334	0.45147
cg10677372	1.12504	0.33553-3.77232	0.84863
cg10713715	0.68564	0.06429-7.3125	0.75466
cg10715637	10.44666	0.537-203.22686	0.12129
cg10730165	1.85294	0.62948-5.45435	0.26285
cg10743104	2.2678	0.36093-14.24906	0.38255
cg10779826	368.39267	0.00164-82607044.57447	0.3472
cg10784110	1.12998	0.07196-17.74356	0.93069
cg10793646	10.28693	0.24408-433.55822	0.22204
cg10818986	0.46816	0.10947-2.00214	0.30601
cg10822447	55.6421	0.28078-11026.76653	0.13642
cg10832998	10.2122	1.67001-62.44796	0.0119
cg10833014	0.01048	0-211.46316	0.36744
cg10833826	0	0-0.17706	0.02458
cg10861722	0.48522	0.12166-1.93524	0.30557
cg10878307	6.42121	0.79558-51.82649	0.08093
cg10895886	9.17577	0.14617-576.00174	0.29395
cg10919177	1.30916	0.09378-18.27491	0.84125
cg10926330	5.51142	0.57019-53.27261	0.14032
cg10930289	0.27656	0.06096-1.25478	0.09575
cg10939650	0.4036	0.00016-1026.58202	0.82059
cg10945695	1.2029	0.31659-4.57052	0.78621
cg10952649	20.24381	0.28809-1422.48972	0.16563
cg10963543	0.82295	0.14763-4.58733	0.82409
cg10988336	0.39318	0.06392-2.4184	0.31386
cg10999347	0.3396	0.11464-1.00601	0.05128
cg11024728	0.40212	0.08985-1.79965	0.23347
cg11042769	0.39201	0.11043-1.39166	0.14742
cg11089813	15.57212	0.03071-7896.10485	0.38763
cg11094012	191701654.1	0.0098-3749391914915145216	0.1147
cg11099236	0.40691	0.08492-1.9497	0.26069
cg11119596	1.99876	0.65391-6.10951	0.22444
cg11132336	0.99259	0.247-3.98878	0.99164
cg11137578	4.88145	0.8961-26.59126	0.06678
cg11141340	3.46668	0.5631-21.34249	0.18004
cg11154040	0.44046	0.11217-1.72962	0.24004
cg11155172	0.46065	0.00146-145.38673	0.79178
cg11158629	0.08298	0.00689-0.99898	0.04991
cg11163383	0.07954	0.00074-8.59507	0.28934
cg11194299	3.36812	0.16318-69.51847	0.43173
cg11194925	1.19946	0.38216-3.76465	0.7553
cg11199676	319.8674	0.15831-646293.39621	0.13746
cg11215644	0.47757	0.06767-3.37043	0.45853
cg11216632	2.87898	1.00363-8.25853	0.04922
cg11225528	1.93188	0.28801-12.95858	0.4977
cg11227237	0.00772	0-166744.21378	0.57241
cg11241278	1.6268	0.15664-16.89492	0.68363
cg11253886	0.28531	0.04343-1.87442	0.19162
cg11279163	1.16862	0.2185-6.25028	0.85547
cg11285284	0.29464	0.03312-2.62121	0.27315
cg11296230	2.53277	0.10612-60.44718	0.56588
cg11316503	4.53935	0.95481-21.58088	0.05719
cg11320318	1.30011	0.33588-5.03249	0.7039
cg11339912	59.15796	0.81048-4317.98704	0.06233
cg11344574	0.8861	0.27944-2.80981	0.83728
cg11359849	22.89618	0.07375-7108.50164	0.28487
cg11376305	2.63071	1.26804-5.45772	0.00938
cg11395386	1.91329	0.46006-7.95697	0.37225
cg11401957	0.66104	0.14333-3.04867	0.5956
cg11405852	0.8045	0.16316-3.96682	0.7893
cg11410649	2.07741	0.37716-11.44227	0.40099
cg11461875	1.29319	0.18167-9.20519	0.79736
cg11478200	0.36842	0.08653-1.56862	0.17673
cg11481675	0.28963	0.04613-1.81855	0.18618
cg11498870	1.00096	0.34427-2.91026	0.9986
cg11503661	1.32631	0.12515-14.05554	0.81462
cg11506157	0.52494	0.00838-32.87935	0.76013
cg11532433	1.7292	0.39948-7.48497	0.46382
cg11539066	0.05242	0.01065-0.25802	0.00029
cg11541433	0.5109	0.1467-1.7793	0.29148
cg11554610	0.17153	0.00413-7.12699	0.35384
cg11554975	0.60697	0.07395-4.9821	0.64204
cg11555257	1.49993	0.11733-19.1752	0.75517
cg11564670	0.33544	0.06909-1.62853	0.17542
cg11604418	0.36419	0.06655-1.99302	0.24413
cg11607358	0.94941	0.02811-32.06064	0.97694
cg11626052	0.35417	0.08348-1.50257	0.15921
cg11628739	1.38003	0.22932-8.30506	0.72502
cg11635053	1.55487	0.17075-14.15847	0.69532
cg11644370	3.39938	0.93705-12.3321	0.06273
cg11677212	0.69511	0.07638-6.32571	0.74685
cg11692070	2.55712	0.55748-11.7292	0.22701
cg11697861	8.43071	0.09783-726.54184	0.34844
cg11699125	3.79951	0.46512-31.03752	0.21289
cg11741485	1.73137	0.10644-28.16236	0.69969
cg11758407	0.61261	0.13891-2.70164	0.51747
cg11761535	0.34888	0.05579-2.18185	0.26023
cg11787218	0.16334	0.02697-0.98917	0.04863
cg11790673	3.35844	0.63594-17.7361	0.15363
cg11803017	2.17186	0.38798-12.1579	0.37747
cg11803278	0.31836	0.09595-1.05636	0.06143
cg11821637	0.85824	0.18612-3.95764	0.84459
cg11832020	0.32818	0.03137-3.43311	0.35227
cg11854183	1.50397	0.33361-6.78009	0.5953
cg11855943	1.11563	0.05053-24.63061	0.94475
cg11883737	1.56536	0.00687-356.6042	0.87147
cg11888738	2.2481	0.25662-19.69426	0.46442
cg11891983	1.6688	0.00523-532.60993	0.8618
cg11895489	0.13603	0.01554-1.19084	0.07152
cg11906829	1.35962	0.48217-3.83383	0.56137
cg11939346	0.71024	0.17307-2.91468	0.63482
cg11942662	0.37697	0.00037-381.92153	0.78233
cg11953015	0.18804	0.04268-0.82846	0.0272
cg11977562	2.74148	0.06873-109.35738	0.5918
cg11999044	0.61142	0.13295-2.81179	0.52741
cg12002589	2.11682	0.73853-6.06731	0.16277
cg12003822	2.31376	0.06795-78.79085	0.64119
cg12019475	4.73594	0.19724-113.71432	0.33757
cg12019705	0.06532	0.00506-0.84391	0.03662
cg12027899	0.58981	0.01439-24.17239	0.78049
cg12033187	14.34361	0.20749-991.53896	0.21784
cg12038583	0.31347	0.03892-2.5247	0.27577
cg12054521	9.00E-05	0-1472.36291	0.27198
cg12069042	0.9719	0.16784-5.62774	0.97462
cg12083232	0.31388	0.02345-4.20114	0.38131
cg12083852	1.36409	0.06865-27.10638	0.83868
cg12093371	0.61665	0.19346-1.96559	0.41371
cg12103840	0	0-12874653.39323	0.23834
cg12111808	0.2215	0.026-1.88728	0.16792
cg12114260	0.15079	0.01489-1.52716	0.10926
cg12118972	0.66243	0.03674-11.94282	0.78016
cg12120238	225.54297	0-209229704710304	0.69994
cg12133048	21.55069	3.09541-150.03894	0.00193
cg12140527	0.42409	0.01177-15.28658	0.63907
cg12140543	0.42634	0.07226-2.51558	0.34653
cg12145349	0.12498	0.00436-3.58266	0.22451
cg12160317	0.4885	0.10959-2.17747	0.34748
cg12177762	0.15324	0.00885-2.65317	0.1973
cg12179023	0.46722	0.02469-8.84074	0.61199
cg12182343	2.21261	0.57435-8.52384	0.24845
cg12184157	1.07367	0.29167-3.95236	0.91486
cg12198704	0.46604	0.12092-1.79626	0.26738
cg12208770	13.72743	1.41567-133.11137	0.02383
cg12218389	13.99187	0.9498-206.11953	0.05455
cg12221212	1.06535	0.03626-31.30188	0.97072
cg12243078	0.47202	0.08368-2.66264	0.39505
cg12248672	0.98548	0.19973-4.86233	0.98567
cg12251828	1.62853	0.49366-5.37228	0.42324
cg12257394	0.47429	0.08919-2.52226	0.38164
cg12284521	1.15895	0.20196-6.65052	0.86857
cg12311510	0.14467	7e-04-30.11023	0.47781
cg12369091	1.01707	0.16362-6.32211	0.98551
cg12370326	1.0642	0.14061-8.0546	0.95195
cg12393503	0.03129	0-1235.3631	0.52114
cg12410310	0.37416	0.05988-2.33804	0.29302
cg12428447	0.69225	0.12212-3.92414	0.67777
cg12434571	0.8312	0.2506-2.75696	0.76248
cg12435059	2.24105	0.04267-117.69333	0.68969
cg12440751	0.26377	0.0386-1.80245	0.1741
cg12448003	2.69154	0.11769-61.55294	0.53523
cg12460056	0.82822	4e-05-18595.16735	0.97059
cg12461368	0.73686	0.00066-819.96393	0.93201
cg12475879	0.46593	0.08891-2.44167	0.36616
cg12482501	0.43986	0.06922-2.79513	0.38403
cg12486498	0.20377	0.00838-4.95718	0.32862
cg12509524	0.04626	2e-05-86.60509	0.42402
cg12527478	1.58569	0.34731-7.23979	0.55183
cg12528397	0.70361	0.12501-3.9601	0.69006
cg12539350	0.3703	0.06689-2.04985	0.25518
cg12549906	0.38685	0.09586-1.56107	0.18212
cg12565335	0.55731	0.16445-1.88874	0.34783
cg12567615	1.68739	0.30286-9.40139	0.55052
cg12588208	15.50286	0.10576-2272.56239	0.28142
cg12619162	16.11732	1.68971-153.7356	0.0157
cg12624829	1.85073	0.22518-15.21118	0.5668
cg12678695	0.26667	0.05445-1.30606	0.10298
cg12705353	2.96065	0.62949-13.92468	0.16943
cg12728517	0.7966	0.23409-2.71084	0.71591
cg12735333	5.41495	0.76363-38.39801	0.091
cg12750431	0.74844	0.22052-2.54017	0.64211
cg12751432	1.33845	0.30429-5.88731	0.69971
cg12755471	3.16856	0.61449-16.33838	0.16818
cg12793525	0.63508	0.13987-2.88354	0.55646
cg12797492	0.49156	0.07435-3.24997	0.46117
cg12806353	1.21602	0.21958-6.73421	0.82279
cg12836643	1.11076	0.23007-5.36275	0.89596
cg12848631	2.23766	0.03751-133.49818	0.69943
cg12852210	1.48639	0.08285-26.66703	0.78787
cg12853656	0.45548	0.08725-2.37764	0.35097
cg12867610	0.63058	0.09919-4.00877	0.6251
cg12876900	1.12348	0.10958-11.51906	0.9219
cg12896146	5.05624	0.21858-116.96091	0.31193
cg12908429	0.21095	0.01557-2.85715	0.24185
cg12915585	0.51709	0.16334-1.63698	0.26198
cg12927277	0.7631	0.17928-3.24807	0.71447
cg12941836	2.61024	0.22143-30.77008	0.44593
cg12970724	0.00391	0-18.67924	0.19957
cg12973941	2.40169	0.73145-7.88584	0.14862
cg12980549	0.81764	0.23535-2.84053	0.75134
cg12981272	2.53532	0.24725-25.99691	0.43342
cg12999120	1.30803	0.08501-20.12581	0.84732
cg13007502	2.15619	0.84137-5.52566	0.10955
cg13016237	0.37165	0.09154-1.5089	0.1662
cg13028376	0.18403	0.00508-6.66171	0.3553
cg13042808	1.55479	0.01875-128.93363	0.84477
cg13050115	0.20499	0.01995-2.10647	0.18246
cg13053563	0.54642	0.1337-2.23318	0.40012
cg13071208	0.98654	0.1303-7.46938	0.98953
cg13116478	8.0647	0.00075-86581.61323	0.65934
cg13160386	2.78275	0.42767-18.1067	0.28415
cg13165753	0.10547	0.00265-4.1988	0.23144
cg13166098	6.29211	0.83207-47.58118	0.07477
cg13169525	0.62906	0-833426.13318	0.94861
cg13204977	1.27791	0.12776-12.78187	0.83467
cg13209878	0.1492	0.01486-1.49754	0.10592
cg13213987	0.44001	0.02545-7.6085	0.57239
cg13224213	0.11595	0.01491-0.90169	0.03951
cg13246744	0.24185	0.03303-1.77118	0.16234
cg13257422	0.47905	0.06908-3.32228	0.45638
cg13260012	1.11044	0.2431-5.07223	0.89248
cg13274644	0.00884	0-54391.37702	0.55325
cg13277716	0.66142	0.03707-11.80297	0.7786
cg13297560	10.13545	3.2865-31.25743	6.00E-05
cg13300623	7.53872	0.02047-2776.6866	0.50283
cg13319446	2.13902	0.61722-7.41294	0.23051
cg13353679	0.95696	0.21497-4.26009	0.95396
cg13362033	0.2311	0.04868-1.09714	0.06528
cg13363025	2.92692	0.33276-25.74491	0.333
cg13369534	0.66244	0.10569-4.15192	0.6601
cg13381646	2.58194	0.00053-12678.84861	0.82685
cg13416109	0.56812	0.10454-3.08754	0.51269
cg13422136	0.30725	0.07025-1.34375	0.117
cg13427728	2.72538	0.53571-13.86512	0.22706
cg13430464	3.81251	0.7059-20.59094	0.11989
cg13434278	3.70435	0.0043-3188.80641	0.7041
cg13434308	0.7901	0.20326-3.07126	0.73378
cg13436055	0.09738	0.00358-2.64964	0.16702
cg13445486	0.86337	0.24127-3.08961	0.82133
cg13447818	0.66633	0.20953-2.11901	0.4916
cg13454846	0.54621	0.03981-7.49495	0.65086
cg13477354	2.80554	0.23038-34.16601	0.41859
cg13482172	1.12345	0.26965-4.68071	0.87298
cg13490422	0.6743	0.18265-2.48939	0.55428
cg13506547	0.13916	0.01541-1.25688	0.07903
cg13507429	3.74476	0.56658-24.75082	0.17059
cg13519194	1.64895	0.18311-14.8494	0.65559
cg13522406	0.4999	0.10243-2.43967	0.3913
cg13525071	0.78216	0.15495-3.94822	0.76612
cg13526221	1.11872	0.12908-9.69549	0.9189
cg13538648	0.60171	0.19474-1.85912	0.37746
cg13544851	0.94133	0.08778-10.09475	0.96016
cg13544966	0.50395	0.0803-3.16256	0.4646
cg13545897	2.44873	0.22135-27.08955	0.46522
cg13550419	1.34554	0.26188-6.91334	0.72227
cg13565994	2.45972	0.49144-12.31126	0.27335
cg13566430	1.1662	0.30042-4.52707	0.82418
cg13577072	2.00174	0.12329-32.50026	0.62553
cg13579960	0.00852	0-49462913.44607	0.67782
cg13588388	0.3635	0.0612-2.15918	0.26561
cg13593323	3.19326	0.25852-39.44283	0.36534
cg13595415	2.75687	0.41794-18.1854	0.29208
cg13597013	0.25582	0.01368-4.78456	0.36158
cg13600632	0.00719	0.00023-0.22753	0.00511
cg13602343	4.82572	0.37668-61.82245	0.22642
cg13604166	0.29622	0.04656-1.88471	0.19751
cg13611989	7.17419	0.08893-578.74131	0.37904
cg13623638	0.35678	0.09899-1.28591	0.11513
cg13626585	1.08188	0.08753-13.37161	0.95109
cg13643814	5.63288	1.54377-20.55314	0.00886
cg13652536	2.14496	0.37785-12.17635	0.38902
cg13663644	1.72041	0.58467-5.06235	0.32448
cg13664588	1.20534	0.2973-4.8868	0.79371
cg13665021	0.08823	0.01086-0.71696	0.02313
cg13667150	1.29831	0.13484-12.50102	0.82125
cg13688770	1.33836	0.29392-6.0942	0.70631
cg13694662	1.98749	0.11101-35.58476	0.64077
cg13724182	0.35678	0.03675-3.4634	0.37414
cg13749118	0.13345	0.03384-0.52624	0.00401
cg13757263	1.77472	0.35937-8.76423	0.48143
cg13758666	0.00397	0-106.5928	0.28795
cg13851508	0.4566	0.12075-1.72653	0.248
cg13867915	1.88947	0.6173-5.78339	0.26493
cg13871708	0.54279	0.13196-2.23257	0.39708
cg13899293	0.76351	0.11901-4.89828	0.776
cg13906733	236.64153	0.00107-52440101.00618	0.38405
cg13924748	0.00091	0-3.04005	0.09078
cg13950362	1.05203	0.16299-6.79051	0.95749
cg13968218	0.207	0.02586-1.65723	0.13781
cg13990743	2.23517	0.51783-9.64795	0.28105
cg13995140	0.65741	0.06037-7.1586	0.73062
cg13995374	2685.02767	0.60786-11860295.98037	0.06522
cg14018414	1.22793	0.22731-6.63334	0.81143
cg14018959	4.72772	0.56374-39.64835	0.15223
cg14020129	0.00015	0-282984.82472	0.41961
cg14021375	1.3086	0.45289-3.78116	0.61932
cg14026459	1.19019	0.33178-4.26955	0.78936
cg14031365	0.97909	0.30309-3.16278	0.97182
cg14032244	2.85617	0.11177-72.98866	0.52563
cg14056656	6.25222	0.14269-273.95695	0.34192
cg14060402	0.46187	0.01973-10.81228	0.63111
cg14066993	1.58926	0.17847-14.15248	0.67796
cg14082963	0.01181	8e-05-1.71443	0.08052
cg14093065	1.2881	0.26472-6.26771	0.75382
cg14106584	0.55506	0.08446-3.64761	0.53999
cg14111380	0.7769	0.09875-6.11247	0.81044
cg14128018	0.64196	0.18593-2.21648	0.48327
cg14131273	1.12932	0.20635-6.18065	0.88848
cg14144771	0.47228	0.11564-1.92872	0.29603
cg14146966	1.095	0.15418-7.7766	0.9277
cg14159522	9.84328	0.03498-2770.15536	0.42679
cg14160480	4.7459	0.50461-44.63562	0.17325
cg14162940	1.08374	0.14227-8.25555	0.93813
cg14178348	1.56095	0.13677-17.81456	0.71999
cg14178380	3.85461	0.60388-24.60442	0.15368
cg14183712	0.32519	0.08356-1.26552	0.10517
cg14191109	0.05223	0.00036-7.49182	0.24396
cg14191493	0.18057	0.03359-0.9707	0.04608
cg14193097	2.40954	0.63296-9.17263	0.19726
cg14211350	0.24218	0.03036-1.93168	0.18073
cg14216734	0.72593	0.25817-2.04125	0.54371
cg14219236	1.70389	0.4886-5.94197	0.40306
cg14225021	0.04876	0.00022-10.81086	0.27301
cg14243209	3.00412	0.58575-15.40719	0.18726
cg14251173	0.20462	0.01144-3.66061	0.28096
cg14254380	4.77845	0.68817-33.18034	0.11366
cg14284889	13.50325	0-48342682415501	0.85991
cg14286550	3.59355	0.00089-14503.82078	0.76269
cg14301635	3.04099	0.89986-10.27677	0.07343
cg14349531	2.01753	0.43439-9.37032	0.37036
cg14355794	0.39064	0.04635-3.29236	0.38743
cg14356550	5.04303	0.91476-27.80195	0.06321
cg14382215	0.17499	0.02209-1.38643	0.09883
cg14397918	0.74549	0.13527-4.10859	0.73591
cg14407987	3.15984	0.54322-18.38028	0.2003
cg14409866	1.96477	0.01231-313.70299	0.79415
cg14410738	0.24171	0.00223-26.20037	0.55254
cg14422899	0.17581	0.01043-2.96467	0.22782
cg14423157	5.31373	0.00746-3783.24752	0.61818
cg14423881	0.92601	0.19089-4.492	0.92399
cg14429381	1.0405	0.12879-8.40643	0.97029
cg14433983	0.45721	0.06977-2.99624	0.41455
cg14434408	0	0-1069955.96988	0.18982
cg14442061	0.5024	0.00697-36.20824	0.75246
cg14448830	1.05876	0.3412-3.2854	0.92127
cg14452299	0.60879	0.11208-3.30663	0.56542
cg14452619	1.57038	0.38376-6.42621	0.53015
cg14455998	0.98628	0.19916-4.88414	0.9865
cg14476479	1.409	0.34761-5.71118	0.6311
cg14482569	2.35884	0.65112-8.54545	0.19133
cg14484844	3.69433	0.78922-17.29316	0.09704
cg14500255	0.03132	1e-05-103.48789	0.40217
cg14517359	0.00585	4e-05-0.88814	0.04483
cg14517743	1.31723	0.40442-4.29034	0.64743
cg14531530	3.60404	0.01432-907.07135	0.64944
cg14565151	1.24057	0.2031-7.57755	0.81539
cg14565265	5.89304	2.23291-15.55278	0.00034
cg14594423	0.55594	0.10916-2.83142	0.47966
cg14613508	1.54306	0.40443-5.88741	0.52549
cg14624329	0.29827	0.04522-1.96747	0.2088
cg14638209	0.32817	0.00104-103.35882	0.70422
cg14656245	0.58554	0.10323-3.32114	0.54555
cg14658290	4.47606	0.41228-48.59578	0.21804
cg14658518	0.22617	0.01486-3.44212	0.28457
cg14659511	5.23624	0.8777-31.23884	0.06925
cg14679780	1.25176	0.41043-3.81768	0.69307
cg14683378	0.34622	0.0205-5.84635	0.46203
cg14687660	4.03075	1.01897-15.9444	0.04695
cg14689150	19.54197	0.32324-1181.43547	0.15551
cg14696870	1.76184	0.64927-4.78088	0.26615
cg14701962	1.47229	0.18-12.04259	0.71829
cg14705521	0.26066	0.05491-1.23724	0.09063
cg14752139	0.79165	0.0795-7.88298	0.84207
cg14752838	1.54506	0.64452-3.70386	0.32942
cg14755258	1.11958	0.20725-6.04808	0.89558
cg14767442	0.74	0.09677-5.65877	0.77174
cg14795690	0.60109	0.08933-4.04466	0.60076
cg14844815	1.04352	0.32405-3.36039	0.94308
cg14873515	2.86544	0.58767-13.97155	0.1928
cg14904363	6.07511	1.04245-35.40391	0.04484
cg14904814	0.44831	0.06049-3.32282	0.43246
cg14916095	0.27631	0.00039-197.99429	0.70138
cg14917846	1.66689	0.31804-8.7365	0.54548
cg14943796	1.18906	0.24502-5.77042	0.82988
cg14944575	4.31199	0.59186-31.41493	0.14921
cg14964658	4.00E-04	0-31948.1585	0.39936
cg14984943	0.72395	0.26117-2.00676	0.53461
cg14985481	0.59525	0.1167-3.03622	0.53261
cg14990413	2.24085	0.43567-11.52575	0.33424
cg15008984	1.67509	0.50306-5.57769	0.40061
cg15015340	0.95626	0.26399-3.4639	0.9457
cg15019721	1.62605	0.44401-5.95491	0.46292
cg15046388	0.5133	0.09166-2.87459	0.44803
cg15058557	0.37452	0.03872-3.62267	0.39631
cg15072646	1.20873	0.00732-199.72723	0.94201
cg15073853	1.35379	0.28765-6.37155	0.7015
cg15135595	0.13453	0.00942-1.92176	0.13927
cg15139182	0.3542	0.06204-2.02227	0.24294
cg15143070	197.74782	0.98425-39730.09306	0.05069
cg15150472	202.28226	1.19109-34353.45234	0.04269
cg15152201	122.45778	0-613560894441.204	0.6731
cg15155768	0.04037	0-11701167.42691	0.7468
cg15160274	1.11562	0.24848-5.00886	0.88646
cg15186181	0.46041	0.17172-1.23442	0.12321
cg15196156	1.3128	0.16971-10.15526	0.79429
cg15204286	0.30356	0.06583-1.39976	0.12633
cg15225844	0.29306	0.07042-1.21952	0.09157
cg15229153	4.37316	0.00037-51680.27206	0.75778
cg15242223	0.79609	0.19489-3.25188	0.75079
cg15259031	0.50643	0.12063-2.12612	0.35264
cg15269294	0.53441	0.00014-2049.4519	0.88169
cg15282819	0.45552	0.10701-1.939	0.28734
cg15284794	1.86385	0.01071-324.44269	0.81302
cg15301316	0.23172	0.0665-0.80744	0.02169
cg15322516	1.40375	0.36362-5.41907	0.62265
cg15352562	1.42018	0.2598-7.76337	0.68566
cg15355341	1.84978	0.04486-76.27144	0.74584
cg15361065	0.14432	0.00014-150.61602	0.58516
cg15406387	3.58025	0.77727-16.49137	0.10171
cg15408407	0.00855	1e-05-13.85821	0.20667
cg15417498	0.29228	0.00155-55.11723	0.64542
cg15430422	0.16196	0.01777-1.47626	0.10642
cg15440392	0.90092	5e-05-17255.96244	0.98345
cg15472739	0.82924	0.13902-4.94642	0.83718
cg15476790	1.40409	0.24684-7.98676	0.70198
cg15477500	1.11039	0.19236-6.40984	0.9068
cg15491094	1.95917	0.49499-7.75448	0.33801
cg15507334	0.67281	0.06083-7.44179	0.74656
cg15513620	1.53878	0.34458-6.87169	0.57242
cg15522517	0.75633	0.07016-8.15345	0.81793
cg15547734	1.87227	0.36946-9.48793	0.4488
cg15553342	0.59988	0.12783-2.81503	0.51707
cg15585794	1.05565	0.31143-3.57827	0.93071
cg15591198	2185.54295	1.11011-4302823.68135	0.04693
cg15593510	0.63459	0.19808-2.03306	0.44394
cg15616511	2.12147	0.21311-21.1191	0.52123
cg15636879	6.07196	1.19569-30.83466	0.02959
cg15659210	0.47026	0.08004-2.76274	0.40365
cg15664943	0.60679	0.16651-2.21132	0.44895
cg15668074	0.18507	0.01622-2.11141	0.17439
cg15674432	2.72161	0.47132-15.71593	0.26308
cg15690696	2.34294	0.4915-11.16857	0.28528
cg15697575	0.37509	0.03951-3.56097	0.39313
cg15717448	4.63963	0.70787-30.40963	0.10964
cg15728256	2.65969	0.54769-12.91604	0.22503
cg15729964	0.18355	0.02831-1.19024	0.07551
cg15753394	0.562	0.16587-1.90418	0.35469
cg15756319	1.84491	0.14803-22.9936	0.63422
cg15761405	1.06815	0.35932-3.17527	0.90558
cg15763670	0.79505	0.20984-3.01223	0.73576
cg15768568	2.50652	0.00199-3164.24252	0.80088
cg15781316	3.9085	0.03395-449.97882	0.57348
cg15797102	0.55934	0.14446-2.16569	0.40025
cg15798873	31.43486	0.02165-45631.77111	0.3533
cg15800421	4.08013	0.04904-339.49467	0.53307
cg15825692	2.13924	0.50149-9.12541	0.3042
cg15842898	0.61858	0.15265-2.50671	0.50109
cg15845821	2.33687	0.27038-20.1974	0.44049
cg15861357	1.12529	0.06567-19.28151	0.9351
cg15877936	0.29136	0.06396-1.32718	0.11092
cg15885301	0.25215	0.05342-1.19023	0.08185
cg15889804	0.11812	0.00793-1.75985	0.12118
cg15903819	2.41209	0.1-58.18267	0.58771
cg15908367	1.30682	0.60172-2.83815	0.49887
cg15912031	1.40869	0.15301-12.96924	0.76224
cg15927295	1.91994	0.01667-221.17034	0.78767
cg15945287	1.48653	0.36661-6.02765	0.57886
cg15958828	1.57517	0.42166-5.88431	0.49923
cg15969901	0.67205	0.07555-5.97793	0.72154
cg15974487	6.43388	0.15059-274.88236	0.33118
cg15989525	1.32923	0.14088-12.54162	0.80373
cg15990211	0.24481	0.0033-18.15372	0.52183
cg16002248	0.08396	0.00542-1.30017	0.07636
cg16019898	0.19357	0.01764-2.12406	0.17908
cg16027132	3.40109	0.45423-25.46577	0.23338
cg16029368	0.00112	0-20811.12858	0.42628
cg16033410	0.12648	0.00696-2.29768	0.16222
cg16056219	1.74622	0.24851-12.2704	0.57522
cg16071713	3.9233	0.85482-18.00639	0.07871
cg16101148	8.01953	0.83062-77.42777	0.07193
cg16108090	0.21846	0.03713-1.28534	0.0925
cg16145113	3.53229	0.99597-12.52751	0.05073
cg16145324	1.5279	0.25608-9.11641	0.64183
cg16173775	9.12824	0.09937-838.51532	0.33764
cg16207991	0.12361	0.00935-1.63456	0.11252
cg16210526	4.92849	0.1949-124.6276	0.33316
cg16226369	0.0748	3e-05-177.7405	0.51325
cg16230878	0.66065	1e-04-4200.94046	0.92608
cg16231809	9.00E-04	0-247.4772	0.27255
cg16232530	5568.18826	0.59523-52088214.0581	0.06449
cg16235008	0.00644	0-78.69334	0.29338
cg16261704	0.13893	0.00316-6.10029	0.30638
cg16262392	1.04096	0.14988-7.22986	0.96762
cg16266358	0.05992	0.00217-1.65533	0.09645
cg16325482	0.80776	0.18159-3.59304	0.7792
cg16343134	0.44394	0.03213-6.13403	0.54444
cg16357179	0.757	0.17043-3.36245	0.71441
cg16359370	2.11582	0.14614-30.63364	0.5826
cg16361253	3.02075	0.42029-21.71123	0.27195
cg16367697	1.16353	0.25129-5.38728	0.84642
cg16378133	1.09572	0.34543-3.47563	0.87666
cg16394952	0.47809	0.06996-3.26699	0.45169
cg16409261	0.34482	0.09384-1.26708	0.10883
cg16419418	0.8122	0.07425-8.88389	0.86468
cg16419421	0.43829	0.07578-2.53498	0.35696
cg16424196	1.15928	0.2651-5.06952	0.84435
cg16441550	1.59473	0.05714-44.5114	0.78349
cg16488565	1.60843	0.20605-12.55565	0.65033
cg16500916	4.08739	0.65699-25.42931	0.13116
cg16504641	3.00E-05	0-136.64045	0.18419
cg16537367	0.36272	0.0202-6.51374	0.49131
cg16556633	0.94039	0.17446-5.06891	0.94299
cg16557061	0.44447	0.14149-1.39623	0.165
cg16562724	3.29432	0.18501-58.66055	0.4171
cg16568360	0.80043	0.13045-4.91152	0.80995
cg16579144	0.09152	0.01276-0.65662	0.01739
cg16579908	2.48574	0.28306-21.82908	0.4114
cg16580683	1.28978	0.20724-8.02718	0.78501
cg16581455	1.1834	0.2443-5.73244	0.8343
cg16583330	76.66107	1.0009-5871.65651	0.04995
cg16589555	0.21164	0.033-1.35709	0.10144
cg16602816	0.45756	0.14611-1.4329	0.17947
cg16618493	1.35696	0.20164-9.13201	0.75367
cg16619995	0.47891	0.04825-4.75374	0.52954
cg16626954	0.59127	0.12277-2.84763	0.51235
cg16646909	0.85257	0.05132-14.1633	0.91142
cg16688232	4.25467	0-308256379799.162	0.90964
cg16689048	1351105.641	0.00889-205350426087166	0.14194
cg16708465	0.87942	0.23065-3.35303	0.85074
cg16731692	54.15084	0.49055-5977.61585	0.09627
cg16743754	0.67755	0.0644-7.12796	0.74578
cg16752940	0.7258	0.13407-3.92918	0.70995
cg16805065	0.05024	0-3961.40556	0.60313
cg16914425	2.21691	0.44757-10.98094	0.32946
cg16916549	0.53143	0.20246-1.39491	0.19915
cg16918578	0.54106	0.11552-2.53417	0.43559
cg16919449	2.14676	0.59822-7.70379	0.24126
cg16922688	0.24169	0.01826-3.1984	0.28119
cg16930728	0.91065	0.22531-3.68072	0.89551
cg16941568	2.74059	0.20086-37.39319	0.44958
cg16944405	6.99843	0.11586-422.7227	0.35243
cg16962115	1.67428	0.38265-7.32582	0.49375
cg17014264	1.63048	0.30017-8.85655	0.57126
cg17017404	0.65153	0.11008-3.85606	0.63674
cg17073306	0.34917	0.06245-1.95242	0.23088
cg17135423	5.66188	0.8512-37.66102	0.07292
cg17144437	0.1819	0.01779-1.85987	0.15076
cg17156862	14.62586	1.7068-125.33168	0.01438
cg17161130	0.10188	0.0156-0.66536	0.01706
cg17166812	0.19881	0.02039-1.93854	0.16445
cg17186803	12.48016	2.37173-65.67107	0.00289
cg17195127	4.06032	0.20934-78.75346	0.35431
cg17217443	11.95306	0.21519-663.93669	0.2261
cg17226534	0.55793	0.06132-5.0767	0.60451
cg17257516	8.01722	1.47542-43.56429	0.01594
cg17265788	24.3664	0.41675-1424.63559	0.12397
cg17271585	2.08359	0.32789-13.24043	0.43653
cg17282035	1.50798	0.22088-10.29517	0.67513
cg17293868	2.1006	0.50168-8.79544	0.3097
cg17318863	0.8693	0.13574-5.56716	0.88247
cg17329499	1.13455	0.19607-6.56494	0.88792
cg17338816	0.37144	0.06453-2.13813	0.26743
cg17341765	0.98609	0.1589-6.11956	0.988
cg17359753	0.79373	0.14282-4.41108	0.79179
cg17414127	0.12359	0.00544-2.8085	0.18953
cg17432453	2.8225	0.97671-8.15647	0.05531
cg17441982	0.98537	0.07428-13.07213	0.99109
cg17451422	3.69774	0.02415-566.14658	0.61044
cg17467550	0.68711	0.00362-130.47259	0.88851
cg17478282	1.08853	0.12075-9.81283	0.93972
cg17487705	0.81061	0.15783-4.16313	0.80142
cg17494863	3.79733	0.17338-83.16817	0.39684
cg17513697	1.52159	0.02116-109.4289	0.84741
cg17548556	0.03864	0.00014-10.90237	0.25843
cg17548735	1.25299	0.03771-41.63778	0.8996
cg17562874	4.30233	0.14433-128.25121	0.39955
cg17575721	0.77464	0.06821-8.79693	0.8368
cg17586880	0.29345	0.00649-13.26423	0.52835
cg17654585	0.56927	0.09492-3.4141	0.5376
cg17676765	0.01959	0-387.88127	0.43592
cg17685982	0.84358	0.03268-21.77731	0.91832
cg17689721	1.06179	0.32886-3.42824	0.92014
cg17718321	1.44492	0.06418-32.5307	0.81682
cg17741572	3.26684	0.81869-13.03585	0.09361
cg17741809	3.6442	1.15501-11.49791	0.0274
cg17782974	1.4092	0.51116-3.88499	0.50735
cg17800649	3.84193	0.03574-413.03642	0.57277
cg17811857	0.68502	0.07486-6.26844	0.73769
cg17834155	1.18547	0.37632-3.73443	0.77134
cg17836940	29.82763	0-3825063897471.25	0.79472
cg17896573	0.07035	0.00118-4.18935	0.20304
cg17896927	2.90595	0.87615-9.63821	0.08119
cg17896965	1.68432	0.35437-8.00559	0.51212
cg17899889	0.77236	0.16023-3.72291	0.74754
cg17923377	0.38476	0.0346-4.27826	0.43704
cg17972625	0.54593	0.09338-3.19162	0.5017
cg17993313	0.68178	0.13114-3.54443	0.64879
cg17995495	0.60391	0.15504-2.35236	0.46726
cg17998826	0.72397	0.02179-24.05703	0.8566
cg18005867	2.219	0.5756-8.55442	0.24698
cg18026826	56.35863	0.03412-93102.45836	0.28622
cg18032812	1.22633	0.29192-5.15174	0.78055
cg18052528	0.23083	0.03056-1.74355	0.15529
cg18098567	0.40327	0.08005-2.03154	0.27098
cg18115481	0.35548	0.04166-3.03313	0.34438
cg18130622	7.12128	0.18478-274.4421	0.29204
cg18132212	41.39031	4.09833-418.01367	0.0016
cg18144076	1.90485	0.24593-14.75417	0.53726
cg18144404	0.30216	0.04903-1.86203	0.19708
cg18145196	1.79976	0.47592-6.80602	0.38654
cg18154567	1.54501	0.32104-7.43523	0.58736
cg18157027	0.01459	5e-05-3.99429	0.13986
cg18158172	1.60901	0.15394-16.81769	0.69121
cg18176712	0.77194	0.09394-6.343	0.80965
cg18181196	2.39226	0.54217-10.55562	0.24946
cg18187029	0.36182	0.03781-3.46196	0.37764
cg18194535	0.80161	0.1222-5.25835	0.81777
cg18197795	1.16414	0.02264-59.86501	0.93973
cg18199807	0.29524	0.00656-13.28537	0.52991
cg18204334	0.21265	0.04246-1.06492	0.05964
cg18261461	11123321988	1.1662-1.06094811429014e+20	0.04849
cg18269219	0.26618	0.05419-1.30758	0.10315
cg18278424	1.92814	0.31951-11.63574	0.47406
cg18302637	0.49282	0.03611-6.72575	0.59566
cg18303477	1.84098	0.35729-9.48586	0.46564
cg18307463	0.39958	0.09985-1.59907	0.1948
cg18310639	1.08252	0.33249-3.52451	0.89526
cg18316386	0.48681	0.04345-5.45405	0.55926
cg18327157	1.61547	0.26599-9.81132	0.60229
cg18355311	0.54469	0.06683-4.43958	0.57035
cg18396403	0.19957	0.02654-1.50056	0.11742
cg18398058	0.30126	0.04142-2.19104	0.23596
cg18405341	2.35716	0.494-11.24737	0.28217
cg18413449	4.4628	1.15473-17.24785	0.03012
cg18431640	3.02859	0.80552-11.38689	0.10103
cg18436324	0.33931	0.00033-352.38941	0.76036
cg18446110	2.05846	0.42315-10.01355	0.37108
cg18449050	0.7693	0.20028-2.95503	0.70248
cg18464001	7.15776	1e-04-516401.53075	0.73021
cg18474135	0.85322	0-155289.71419	0.97951
cg18477949	5.65474	0.75463-42.37342	0.0918
cg18480946	0.8124	0.19224-3.43323	0.77753
cg18493804	1.12692	0.29057-4.37051	0.86282
cg18499339	0.17998	0.01804-1.79568	0.14396
cg18520925	1.38419	0.21089-9.08507	0.73486
cg18535415	0.25189	0.03554-1.78527	0.16761
cg18551877	2.38298	0.61081-9.29682	0.21122
cg18569335	7.11716	0.01456-3478.76099	0.53447
cg18571112	0.27772	0.0398-1.93791	0.19619
cg18584803	0.53152	0.09735-2.90209	0.46554
cg18588934	4.32872	0.42354-44.24134	0.21663
cg18606683	3207903.243	2.34493-4388461723678.16	0.03769
cg18617808	0.32187	0.05377-1.92668	0.21436
cg18633432	1.44229	0.00013-15726.70928	0.93846
cg18673954	1.30864	0.50818-3.36999	0.57729
cg18685034	0.94103	0.12549-7.05672	0.95285
cg18685956	37375.75284	37.94674-36813360.8974	0.00275
cg18703515	0.89333	0.29175-2.73532	0.84338
cg18713166	1.78502	0.01755-181.5748	0.80592
cg18720698	0.12622	0.0186-0.8567	0.03415
cg18749617	3.24312	0.48704-21.59567	0.22389
cg18756060	2697.44122	1e-05-1346564766689.29	0.43947
cg18764516	0.02578	0-492.53615	0.46703
cg18786123	6.48006	1.03655-40.51045	0.04568
cg18805978	1.00639	0.18942-5.34689	0.99404
cg18836689	0.84605	0.12969-5.51942	0.86131
cg18856043	2.1489	0.18608-24.8163	0.54
cg18863090	0.46337	0.07582-2.83187	0.40491
cg18889973	0.47239	0.13269-1.68184	0.24706
cg18891604	0.28021	0.02627-2.98933	0.29219
cg18948899	0.48135	0.06962-3.32819	0.45862
cg18961281	0.14023	0.01555-1.26461	0.07999
cg18961546	0.27435	0.02614-2.87998	0.28096
cg18965659	0.01895	0.00043-0.83735	0.04019
cg18973101	0.3417	0.07611-1.53417	0.16109
cg19027361	0.22932	0.02607-2.01718	0.18436
cg19037454	1.56513	0.24219-10.11433	0.63798
cg19046695	5.84066	0.82344-41.4278	0.07746
cg19071490	0.7521	0.1326-4.26588	0.74766
cg19089649	0.22995	0.03887-1.36028	0.10508
cg19091245	0.16138	0.02139-1.21735	0.07686
cg19106237	0.4605	0.09932-2.1351	0.32178
cg19106968	4.27012	1.26082-14.46194	0.01968
cg19107511	1.06546	0.18413-6.16507	0.94357
cg19130824	0.19571	0.02019-1.89703	0.15929
cg19145607	3.39183	0.80635-14.26738	0.09565
cg19158553	0.07542	0.00738-0.7706	0.02928
cg19176285	3.44158	0.92286-12.83446	0.06571
cg19185414	2.43298	0.54574-10.8464	0.24367
cg19205041	2.33538	0.57351-9.50988	0.23645
cg19210302	0.00571	0-6.86841	0.15344
cg19241878	1.85057	0.41717-8.20907	0.41808
cg19262315	4.61973	0.54846-38.91247	0.15927
cg19268477	0.09483	0.01882-0.47778	0.0043
cg19292760	5.1882	0.53608-50.21143	0.15514
cg19326244	1.41098	0.43396-4.58761	0.56712
cg19332610	0.66848	0.15494-2.88404	0.58923
cg19346202	0.36829	0.03527-3.846	0.40397
cg19372359	0.5598	0.11826-2.64985	0.46452
cg19376851	1.7347	0.60756-4.9529	0.30346
cg19390271	1.17811	0.24608-5.64016	0.83745
cg19397128	2.00E-04	0-6.33993	0.10722
cg19401519	3.69811	0.2254-60.67405	0.35956
cg19402885	0.49398	0.14651-1.66552	0.25541
cg19410471	0.97698	0.22586-4.22605	0.97514
cg19425332	3.3215	0.47141-23.40306	0.22819
cg19430694	0.37343	0.066-2.11274	0.26527
cg19431244	1.16586	0.00299-454.27372	0.95979
cg19435526	0.84827	0.09167-7.84964	0.88475
cg19439071	0.91955	0.24321-3.47675	0.90163
cg19447923	0.15987	0.02672-0.95641	0.04456
cg19449172	4080.87762	1e-05-3151945166955.88	0.42589
cg19449227	8.95915	2e-05-3411451.66213	0.73805
cg19452853	0.27603	0.01542-4.94028	0.38179
cg19463228	6.54846	0.42931-99.88655	0.17646
cg19471856	4.40254	0.92133-21.03745	0.06327
cg19477674	49.54198	4.9597-494.87041	0.00089
cg19480470	0.88978	0.1737-4.55783	0.88857
cg19480831	0.19691	1e-05-2851.8726	0.73956
cg19494818	2.75176	0.28991-26.11868	0.378
cg19508555	0.40348	0.07632-2.13305	0.28538
cg19514905	2.2956	0.26101-20.18986	0.45379
cg19547694	3.39144	0.10385-110.75815	0.49232
cg19558214	0.01587	0.00122-0.20651	0.00155
cg19562854	0.00312	0-114.02138	0.28177
cg19601144	1.38395	0.26043-7.35448	0.703
cg19645299	1.81725	0.32783-10.07358	0.49422
cg19648896	0	0-481759611.07075	0.3684
cg19673440	0.43443	0.11167-1.69001	0.22902
cg19694770	2.75675	0.35299-21.52957	0.33355
cg19699056	1.28469	0.24837-6.645	0.76511
cg19700470	0.57917	0.07367-4.55346	0.60368
cg19700660	0.73234	0.0867-6.18615	0.77478
cg19712198	0.94213	0.34883-2.54451	0.90638
cg19713609	7.00E-05	0-1114.81581	0.25709
cg19723734	0.77845	0.157-3.85966	0.75915
cg19726355	0.52645	0.11763-2.3562	0.40142
cg19738802	0.3109	0.06256-1.54506	0.15325
cg19741167	4.37434	1.77361-10.78864	0.00136
cg19744326	0.26905	0.02095-3.45552	0.31347
cg19744587	1.72999	0.01105-270.94569	0.83166
cg19756358	0.21364	0.05823-0.78382	0.01995
cg19759923	0.0468	1e-05-387.47219	0.50592
cg19760458	0.25788	0.06413-1.03703	0.05629
cg19762564	0.03136	0.00126-0.77768	0.03456
cg19764066	0.35557	0.07056-1.79192	0.21017
cg19764418	1.93677	0.49853-7.52435	0.33975
cg19779810	0.23194	0.06757-0.79617	0.02022
cg19795796	0.43126	0.07122-2.61149	0.36004
cg19796981	0.91974	0.33631-2.5153	0.87052
cg19800155	0.84117	0.22112-3.19996	0.79971
cg19808829	1248.36782	0.21887-7120258.38648	0.10616
cg19814116	2.27375	0.48771-10.60052	0.29565
cg19854301	0.2502	0.03541-1.7678	0.16488
cg19861824	0.35133	0.04274-2.88794	0.33044
cg19869037	1.26086	0.29428-5.40234	0.75486
cg19871361	13.06155	0.0574-2972.25589	0.35342
cg19876216	0.72598	0.15884-3.31815	0.67959
cg19901096	0.22134	0-52352427.92713	0.87817
cg19903196	1.85726	0.40819-8.45047	0.42321
cg19910128	2.63628	0.09164-75.84261	0.57168
cg19917298	0.51645	0.06233-4.27876	0.5402
cg19922564	1.23536	0.01341-113.82434	0.92703
cg19925558	13.80546	1.3798-138.12905	0.02549
cg19964273	0.54727	0.09214-3.25044	0.50723
cg19975933	4.91966	0.67875-35.65843	0.11491
cg19998073	0.24363	0.03286-1.80619	0.16711
cg20009215	0.0879	0-2506.49807	0.64223
cg20015338	0.2133	0.0245-1.85671	0.16167
cg20026633	0.25443	0.02743-2.3597	0.22841
cg20052760	2.27798	0.19543-26.55273	0.51115
cg20057831	0.14374	3e-05-783.08163	0.65854
cg20068463	12635621820	0.24417-6.53878847092956e+20	0.06461
cg20091591	1.83018	0.34149-9.80884	0.48043
cg20110742	0.47046	0.12106-1.82822	0.27625
cg20111340	0.0015	0-23.17941	0.18647
cg20122518	0.492	0.10655-2.27186	0.36352
cg20129782	0.23611	0.03763-1.48136	0.12342
cg20131297	0.81426	0.14601-4.54111	0.81474
cg20149431	2.34363	0.16352-33.59056	0.53069
cg20152309	2.39054	0.9097-6.2819	0.07706
cg20160039	0.15779	0.02524-0.98651	0.04833
cg20164479	0.51772	0.11686-2.2936	0.38601
cg20168554	0.14753	0.02-1.08832	0.06052
cg20181180	0.59518	0.1337-2.64956	0.49584
cg20185617	4.14822	0.5963-28.85747	0.15056
cg20192387	0.2186	0.0227-2.10492	0.18822
cg20200200	1.55668	0.13743-17.63292	0.72082
cg20203114	1.67726	0.58204-4.83334	0.33821
cg20268857	0.7733	0.25714-2.32553	0.64721
cg20277006	0.43556	0.05443-3.48531	0.43347
cg20288129	0.28702	0.004-20.57107	0.56688
cg20291779	1.18342	0.11661-12.00982	0.88673
cg20296141	0.22397	0.02094-2.39532	0.2159
cg20298978	742.91103	0.00014-4047124505.72959	0.40353
cg20303331	0.25317	0.04153-1.54332	0.13637
cg20303441	2.17005	0.77459-6.07954	0.14048
cg20306265	2.45384	0.36715-16.40013	0.35436
cg20309640	0.52179	0.09653-2.82042	0.4499
cg20317272	0.4661	0.072-3.01731	0.4231
cg20321801	0.41174	0.06708-2.52731	0.33781
cg20329084	2.91138	0.47405-17.88017	0.24853
cg20333014	1.8844	0.11209-31.68043	0.6599
cg20335425	0.62191	0.16709-2.31467	0.47874
cg20345923	0.25149	0.05164-1.22478	0.08746
cg20367961	16.56893	1.61467-170.02148	0.01811
cg20377114	0.73731	0.16165-3.36298	0.69389
cg20377955	2.80884	0.74257-10.62471	0.12814
cg20401434	3.19882	0.01559-656.1924	0.66859
cg20416110	0.24093	0.02791-2.07989	0.19563
cg20418769	0.07514	0.00367-1.53925	0.09295
cg20431441	2.25002	0.2706-18.70858	0.45301
cg20455197	0.11509	0.03336-0.39708	0.00062
cg20458811	3.56036	0.78549-16.13782	0.09959
cg20471927	89.25496	0.89257-8925.27251	0.05593
cg20491573	0.27811	0.06392-1.20992	0.08802
cg20544372	1.0088	0.34753-2.92828	0.98715
cg20545224	0.05913	0.00394-0.88778	0.04075
cg20546263	0.06871	0.00909-0.51917	0.00945
cg20550513	0.00811	0-54.69762	0.28448
cg20556786	0.39152	0.04605-3.3284	0.39048
cg20565090	1.29507	0.10907-15.37663	0.83772
cg20630647	0.55345	0.10649-2.87634	0.48173
cg20631335	0	0-29896021.13602	0.3455
cg20632873	9.43011	0.04089-2174.54173	0.41889
cg20638016	1.18176	0.27659-5.04921	0.82167
cg20660350	1.45513	0.12845-16.48363	0.76198
cg20660910	0.22326	0.00469-10.62283	0.44674
cg20661303	0.1947	0.02126-1.78286	0.14756
cg20662169	0.97933	0.26043-3.68274	0.97535
cg20671649	0.93246	0.18501-4.69959	0.93246
cg20674248	0.95948	0.27851-3.30545	0.94774
cg20685139	0.57863	0.02548-13.14183	0.73132
cg20685981	1.47456	0.11426-19.0291	0.766
cg20692998	0.40631	0.09603-1.71915	0.22105
cg20702205	1.88553	0.3177-11.19067	0.48518
cg20710635	6.25669	0.10999-355.91499	0.37382
cg20710902	0.91017	0.14349-5.7733	0.92046
cg20712263	5.35986	0.41703-68.88734	0.19751
cg20714347	1.60168	0.11097-23.11678	0.72946
cg20731804	3.5515	0.0247-510.68542	0.6171
cg20751706	1.68841	0.24769-11.50908	0.59274
cg20759222	0.0635	0-826449.56647	0.74153
cg20759486	4.91676	0.91398-26.44972	0.06357
cg20764033	1.44096	0.07137-29.09177	0.81168
cg20770409	0.71449	0.13056-3.91013	0.69828
cg20770989	0.51925	0.16394-1.64461	0.26521
cg20789464	0.57415	0.00012-2762.75203	0.89794
cg20802392	2.05282	0.21019-20.04901	0.53622
cg20809470	0.54218	0.0771-3.81285	0.53847
cg20812354	0.82052	0.16817-4.00334	0.80675
cg20820438	19.16107	0.00054-678147.16778	0.58057
cg20845466	0.00044	0-2.44559	0.07901
cg20846728	0.92262	0.16758-5.07958	0.92627
cg20900927	2.74137	0.33284-22.57854	0.34856
cg20902758	0.31979	0.04254-2.40433	0.26801
cg20968963	0.64351	0.17057-2.42783	0.51525
cg20973210	0.46716	0.11485-1.90019	0.2877
cg21022002	1.6419	0.20034-13.45627	0.64408
cg21028142	6.13577	1.18613-31.73981	0.0305
cg21030939	18112.50601	0-1334987737606031	0.44253
cg21040360	0.50431	0.00538-47.24104	0.76758
cg21052682	1.35721	0.45632-4.03672	0.58286
cg21071793	1.72969	0.27412-10.91428	0.5599
cg21113603	0.5994	0.13627-2.63658	0.49827
cg21126573	0.43101	0.0475-3.91105	0.45449
cg21150302	0.019	0.0017-0.21188	0.00128
cg21155767	0.73928	0.06904-7.91638	0.80281
cg21161526	1.46238	0.20185-10.59477	0.70679
cg21170029	0.83461	0.06003-11.60324	0.89291
cg21174841	3.18245	1.0107-10.02079	0.04791
cg21188454	7.00E-05	0-5.23079	0.09443
cg21195235	0.78315	0.16666-3.68014	0.75686
cg21203775	0.30748	0.03391-2.78797	0.29443
cg21218820	0.11734	0.0126-1.09251	0.0598
cg21238404	0.13284	0.00692-2.54845	0.18048
cg21238818	1.91297	0.38567-9.48848	0.42726
cg21241477	0.60679	0.02682-13.72828	0.75358
cg21243068	316.42505	0.60713-164916.04849	0.07129
cg21249708	4.18433	0.08121-215.61022	0.47669
cg21263567	3.74475	0.27507-50.98112	0.32164
cg21277995	1.42566	0.68331-2.97446	0.3446
cg21293216	3.43821	0.30881-38.28018	0.31521
cg21302120	0.26273	0.01648-4.188	0.34408
cg21330577	2.58214	0.25275-26.37925	0.42369
cg21340316	10.6229	0.05893-1914.88694	0.3726
cg21369231	1.00628	0.10611-9.54325	0.99565
cg21379546	1.3759	0.153-12.37353	0.77583
cg21386795	0.08178	0.00023-29.54938	0.40474
cg21413492	25.26516	3.0433-209.74854	0.00278
cg21441657	0.05195	0.00545-0.49517	0.01014
cg21464975	0.94362	0.06046-14.72722	0.96698
cg21482489	0.07675	0.00382-1.54252	0.09357
cg21487509	2.9192	0.07691-110.80007	0.56366
cg21504624	2.07513	0.25004-17.22168	0.49895
cg21523871	4.20389	0.43752-40.39237	0.21353
cg21533216	1.18023	0.16031-8.68888	0.87077
cg21534578	10.64644	1.67565-67.64329	0.01217
cg21541477	0.30001	0.00448-20.10556	0.57468
cg21545003	0.25882	0.02034-3.29373	0.29766
cg21545535	0.42497	0.06368-2.83591	0.3769
cg21556223	28.55676	5.61986-145.10848	5.00E-05
cg21558893	10.80063	0.03702-3150.69718	0.41123
cg21588307	0.21548	0.00041-113.81674	0.63134
cg21617916	0.61435	0.04142-9.11159	0.72328
cg21644826	17.70693	0.00995-31511.77609	0.45167
cg21652192	0.21126	0.01596-2.79683	0.23816
cg21720306	3.36138	0.18373-61.49658	0.41364
cg21733794	1.36148	0.17931-10.33763	0.76544
cg21757774	29440.71081	0.00896-96761588939.2622	0.17893
cg21763482	1.06304	0.35094-3.22008	0.91391
cg21774863	0.00628	0-10260.53507	0.48724
cg21787280	0.1267	3e-05-544.12708	0.62835
cg21813377	0.73936	0.16589-3.29533	0.69209
cg21824300	1.0404	0.32599-3.3204	0.94667
cg21839588	0.27676	0.04638-1.65158	0.1587
cg21840888	0.01441	0-59.76581	0.3185
cg21840908	1.01894	0.0581-17.86978	0.98975
cg21897004	0.36095	0.01953-6.67118	0.49351
cg21926276	0.2098	0.02619-1.6809	0.14134
cg21941796	2.73779	0.22904-32.72651	0.42625
cg21941821	0.3609	0.04551-2.86228	0.33474
cg21945686	0.27543	0.02635-2.87847	0.28151
cg21956099	1.52808	0.18928-12.33608	0.69069
cg21961270	0.41111	0.01704-9.92017	0.5842
cg21988465	0.38492	0.08732-1.69676	0.20716
cg22011436	0.73513	0.11567-4.67199	0.74434
cg22020155	1328.39219	2e-05-78510878061.9695	0.43088
cg22025570	0.6727	0.20248-2.23491	0.51752
cg22027946	23.07098	1.03592-513.81208	0.04745
cg22092397	1.35568	0.34332-5.35322	0.66409
cg22095263	0.36025	0.0524-2.47661	0.29929
cg22112075	0.53737	0.08232-3.50773	0.51643
cg22159171	0.24971	0.03052-2.04315	0.19576
cg22163674	1.8503	0.10606-32.27909	0.67315
cg22167704	0.22735	0.0362-1.42787	0.1141
cg22184145	0.47721	0.00025-922.11975	0.84803
cg22200744	1.1663	0.15597-8.72126	0.88088
cg22215258	0.04022	0-835.63113	0.52639
cg22237346	0.00991	1e-05-7.12961	0.16921
cg22240424	0.48297	0.00101-231.12599	0.81719
cg22273804	0.41612	0.12264-1.41195	0.15956
cg22295435	2.60907	0.5192-13.11094	0.24433
cg22354905	13.97484	0.74438-262.36059	0.07796
cg22375610	0.47839	0.02764-8.28024	0.61226
cg22385579	0.94396	0.20212-4.40851	0.94153
cg22427313	4.60507	0.79267-26.75353	0.08892
cg22444124	3.34554	1.16316-9.62256	0.02507
cg22450733	6.38384	0.01578-2583.28945	0.54502
cg22462235	0.14482	0.01858-1.12878	0.06513
cg22473637	1.55401	0.5005-4.82508	0.44569
cg22496437	2.48404	0.38577-15.99523	0.33829
cg22498676	7.37037	1.36193-39.88644	0.02042
cg22515937	0.82029	0.26501-2.53906	0.73113
cg22533689	11.79897	0.40289-345.54654	0.15204
cg22535359	0.49195	0.07925-3.0537	0.44634
cg22537474	0.88651	0.28282-2.77885	0.83629
cg22549339	0.41222	0.08308-2.04534	0.2782
cg22556768	0.02311	0.00113-0.47269	0.01442
cg22557091	1.30293	0.35016-4.84818	0.69306
cg22596932	1.1238	0.30995-4.07462	0.85904
cg22603934	4.13877E+12	5e-05-3.7463460253743e+29	0.14475
cg22609722	35.34444	0.06029-20719.9586	0.27294
cg22613968	15.8493	3.2784-76.62283	0.00059
cg22619376	0.49624	0.10706-2.30013	0.37054
cg22627427	0.7169	0.12536-4.09984	0.70834
cg22632987	5.43127	0.57565-51.2445	0.13949
cg22637538	1.46046	0.14322-14.8925	0.74921
cg22657659	0.09502	0.01838-0.49126	0.00499
cg22664368	0.03969	8e-05-19.42103	0.30717
cg22664405	0.83371	0.21246-3.27161	0.7943
cg22673269	0.69307	0.15865-3.02767	0.626
cg22687211	0.36465	0.0778-1.70921	0.20058
cg22688241	0.31775	0.08629-1.17003	0.08473
cg22697786	0.90816	0.182-4.53175	0.9065
cg22706505	1.71559	0.30069-9.78837	0.54353
cg22741997	0.42817	0.01883-9.73541	0.59461
cg22747650	0.26008	0.01108-6.10333	0.40288
cg22752008	4.0536	0.07353-223.47454	0.49389
cg22753482	0.94733	0.06597-13.60449	0.96825
cg22768676	0.46599	0.00386-56.28856	0.75491
cg22795610	3.74448	0.57497-24.386	0.16726
cg22805152	4.61533	0.00111-19205.46619	0.71908
cg22811647	0.33136	0.04742-2.31535	0.26547
cg22849541	0.35087	0.05033-2.44597	0.29044
cg22855255	0.69864	0.20299-2.40453	0.56956
cg22859714	2.02276	0.03664-111.67928	0.73068
cg22861286	3.98255	0.64414-24.62284	0.13708
cg22886237	0.0613	0.00075-5.02798	0.21435
cg22887663	1.6433	0.41759-6.46665	0.47732
cg22912610	0.70779	0.14601-3.43114	0.66783
cg22920289	175.09291	0.01557-1969466.80426	0.27778
cg22939193	13.625	0.2333-795.72791	0.20817
cg22946974	1.80824	0.35688-9.16208	0.47432
cg22959260	4.05965	0.02096-786.22539	0.60204
cg22992009	0.27766	0.0129-5.97513	0.41317
cg22997909	0.66806	0.03375-13.22411	0.79115
cg23047671	0.83307	0.17227-4.02859	0.82033
cg23072029	2.47183	0.01212-504.20189	0.73874
cg23075970	0.28598	0.03972-2.05934	0.21395
cg23103043	0.79595	0.22769-2.7825	0.7208
cg23106940	18.9928	0.89249-404.17823	0.05915
cg23118721	0.29518	0.05998-1.4528	0.13345
cg23140396	0.46792	0.05682-3.85343	0.4802
cg23141333	286.72858	1e-05-12403023606.5452	0.52819
cg23142048	4.18559	0.56402-31.06093	0.16152
cg23156475	12712671.55	7e-05-2483005318106473984	0.21749
cg23160428	1.05774	0.01582-70.73989	0.97912
cg23168603	0.53102	0.16092-1.75228	0.29875
[truncated: 374 more rows]
