# Supplementary material for: Identification of a methylomics-associated nomogram for predicting overall survival of stage I–II lung adenocarcinoma
Source: Sci Rep. 2021 May 11;11:9938. doi: 10.1038/s41598-021-89429-4 (PMC8113535; doi:10.1038/s41598-021-89429-4)
Supplement: Supplementary file 7 — Supplementary Table S2. [file 41598_2021_89429_MOESM7_ESM.csv]

Table S2. 11?DNA methylation biomarker-associated biological pathways.
ID	corr	pvalue
HATADA_METHYLATED_IN_LUNG_CANCER_DN	0.406010187	0
FIGUEROA_AML_METHYLATION_CLUSTER_7_UP	0.377313443	1.53E-14
REACTOME_POST_TRANSLATIONAL_PROTEIN_MODIFICATION	0.371052778	4.44E-14
REACTOME_MISSPLICED_LRP5_MUTANTS_HAVE_ENHANCED_BETA_CATENIN_DEPENDENT_SIGNALING	0.368171119	7.22E-14
KAPOSI_LIVER_CANCER_MET_UP	0.366274475	9.90E-14
ENK_UV_RESPONSE_EPIDERMIS_UP	0.360586667	2.51E-13
FIGUEROA_AML_METHYLATION_CLUSTER_6_UP	0.356460133	4.88E-13
STEIN_ESRRA_TARGETS_RESPONSIVE_TO_ESTROGEN_UP	0.354690629	6.47E-13
BASAKI_YBX1_TARGETS_UP	0.351053894	1.15E-12
RICKMAN_TUMOR_DIFFERENTIATED_WELL_VS_MODERATELY_DN	0.346067678	2.50E-12
PID_P73PATHWAY	0.343838211	3.52E-12
FIGUEROA_AML_METHYLATION_CLUSTER_4_UP	0.340685338	5.68E-12
SMID_BREAST_CANCER_LUMINAL_A_DN	0.33955555	6.73E-12
AMIT_EGF_RESPONSE_480_MCF10A	0.339051196	7.26E-12
BHATI_G2M_ARREST_BY_2METHOXYESTRADIOL_UP	0.338714609	7.64E-12
KIM_MYCL1_AMPLIFICATION_TARGETS_DN	0.337998859	8.51E-12
CHIANG_LIVER_CANCER_SUBCLASS_PROLIFERATION_UP	0.336501557	1.06E-11
PUJANA_BREAST_CANCER_LIT_INT_NETWORK	0.336339178	1.09E-11
LIAO_METASTASIS	0.335583494	1.22E-11
REACTOME_RHO_GTPASE_EFFECTORS	0.332897592	1.81E-11
MARKEY_RB1_CHRONIC_LOF_UP	0.332709671	1.86E-11
ZAMORA_NOS2_TARGETS_UP	0.331550919	2.21E-11
PID_AURORA_A_PATHWAY	0.331468915	2.24E-11
ZHOU_CELL_CYCLE_GENES_IN_IR_RESPONSE_2HR	0.330659779	2.52E-11
WEST_ADRENOCORTICAL_TUMOR_UP	0.329977454	2.78E-11
TOMIDA_LUNG_CANCER_POOR_SURVIVAL	0.329819626	2.84E-11
SARRIO_EPITHELIAL_MESENCHYMAL_TRANSITION_UP	0.329535176	2.96E-11
ZHENG_GLIOBLASTOMA_PLASTICITY_UP	0.329248154	3.09E-11
FURUKAWA_DUSP6_TARGETS_PCI35_DN	0.329040784	3.18E-11
REACTOME_GOLGI_CISTERNAE_PERICENTRIOLAR_STACK_REORGANIZATION	0.329012296	3.20E-11
NAKAMURA_TUMOR_ZONE_PERIPHERAL_VS_CENTRAL_UP	0.328968528	3.22E-11
BOYERINAS_ONCOFETAL_TARGETS_OF_LET7A1	0.327582683	3.93E-11
SEMBA_FHIT_TARGETS_DN	0.326971333	4.29E-11
WHITFIELD_CELL_CYCLE_G2	0.325879925	5.02E-11
ANDERSEN_CHOLANGIOCARCINOMA_CLASS2	0.325740455	5.12E-11
FOURNIER_ACINAR_DEVELOPMENT_LATE_2	0.324936504	5.75E-11
PID_PLK1_PATHWAY	0.324094219	6.48E-11
MOHANKUMAR_HOXA1_TARGETS_UP	0.323528855	7.02E-11
DITTMER_PTHLH_TARGETS_UP	0.322851754	7.73E-11
GREENBAUM_E2A_TARGETS_UP	0.322297295	8.36E-11
PODAR_RESPONSE_TO_ADAPHOSTIN_DN	0.321469017	9.40E-11
PID_FOXM1_PATHWAY	0.321333705	9.58E-11
LEE_LIVER_CANCER_SURVIVAL_DN	0.321032736	1.00E-10
FOURNIER_ACINAR_DEVELOPMENT_LATE_DN	0.321020584	1.00E-10
WHITFIELD_CELL_CYCLE_G2_M	0.320250435	1.12E-10
WEST_ADRENOCORTICAL_TUMOR_MARKERS_UP	0.320000358	1.16E-10
INAMURA_LUNG_CANCER_SCC_UP	0.31995505	1.16E-10
ROSTY_CERVICAL_CANCER_PROLIFERATION_CLUSTER	0.319849201	1.18E-10
SHEDDEN_LUNG_CANCER_POOR_SURVIVAL_A6	0.319766975	1.19E-10
MISSIAGLIA_REGULATED_BY_METHYLATION_DN	0.319746704	1.20E-10
FISCHER_G2_M_CELL_CYCLE	0.31963467	1.22E-10
SASAKI_ADULT_T_CELL_LEUKEMIA	0.318119983	1.50E-10
MONTERO_THYROID_CANCER_POOR_SURVIVAL_UP	0.317825093	1.57E-10
FIGUEROA_AML_METHYLATION_CLUSTER_3_UP	0.31758256	1.62E-10
WU_APOPTOSIS_BY_CDKN1A_NOT_VIA_TP53	0.31746217	1.65E-10
AMIT_SERUM_RESPONSE_480_MCF10A	0.317326225	1.68E-10
KOBAYASHI_EGFR_SIGNALING_24HR_DN	0.31670048	1.83E-10
PEDERSEN_METASTASIS_BY_ERBB2_ISOFORM_7	0.316626717	1.85E-10
LI_WILMS_TUMOR_ANAPLASTIC_UP	0.316362118	1.92E-10
LOPEZ_MESOTELIOMA_SURVIVAL_TIME_UP	0.316344508	1.92E-10
VECCHI_GASTRIC_CANCER_EARLY_UP	0.316274389	1.94E-10
BROWNE_HCMV_INFECTION_2HR_DN	0.316083919	1.99E-10
BOYAULT_LIVER_CANCER_SUBCLASS_G23_UP	0.315827503	2.07E-10
MORI_IMMATURE_B_LYMPHOCYTE_DN	0.315034814	2.30E-10
BIOCARTA_RANMS_PATHWAY	0.314981045	2.32E-10
REACTOME_RHO_GTPASES_ACTIVATE_FORMINS	0.314817675	2.37E-10
CAFFAREL_RESPONSE_TO_THC_24HR_3_DN	0.314674695	2.42E-10
SHEPARD_BMYB_MORPHOLINO_DN	0.314282398	2.56E-10
STEIN_ESR1_TARGETS	0.314116209	2.61E-10
REACTOME_TFAP2A_ACTS_AS_A_TRANSCRIPTIONAL_REPRESSOR_DURING_RETINOIC_ACID_INDUCED_CELL_DIFFERENTIATION	0.314009049	2.65E-10
FLORIO_NEOCORTEX_BASAL_RADIAL_GLIA_DN	0.313863915	2.71E-10
SMID_BREAST_CANCER_BASAL_UP	0.313751826	2.75E-10
EGUCHI_CELL_CYCLE_RB1_TARGETS	0.311933567	3.52E-10
REACTOME_MAPK6_MAPK4_SIGNALING	0.311870191	3.55E-10
OUELLET_CULTURED_OVARIAN_CANCER_INVASIVE_VS_LMP_UP	0.311448712	3.76E-10
KANG_DOXORUBICIN_RESISTANCE_UP	0.311414952	3.78E-10
REACTOME_NUCLEAR_ENVELOPE_REASSEMBLY	0.311371183	3.80E-10
KRIEG_HYPOXIA_NOT_VIA_KDM3A	0.311221008	3.88E-10
BENPORATH_CYCLING_GENES	0.311159909	3.91E-10
SERVITJA_LIVER_HNF1A_TARGETS_UP	0.311110002	3.94E-10
CROONQUIST_NRAS_SIGNALING_DN	0.311102103	3.94E-10
WINTER_HYPOXIA_UP	0.31105123	3.97E-10
GHO_ATF5_TARGETS_DN	0.310955212	4.02E-10
SUNG_METASTASIS_STROMA_DN	0.310753681	4.13E-10
CAFFAREL_RESPONSE_TO_THC_8HR_5_DN	0.310406551	4.33E-10
CAFFAREL_RESPONSE_TO_THC_DN	0.310294228	4.40E-10
THILLAINADESAN_ZNF217_TARGETS_UP	0.31000872	4.57E-10
NAKAYAMA_SOFT_TISSUE_TUMORS_PCA2_UP	0.309988069	4.59E-10
SHETH_LIVER_CANCER_VS_TXNIP_LOSS_PAM1	0.309937064	4.62E-10
KONG_E2F3_TARGETS	0.309921428	4.63E-10
JOHANSSON_GLIOMAGENESIS_BY_PDGFB_UP	0.309785594	4.71E-10
RIZ_ERYTHROID_DIFFERENTIATION	0.308709284	5.45E-10
FRASOR_RESPONSE_TO_SERM_OR_FULVESTRANT_DN	0.308368795	5.70E-10
BURTON_ADIPOGENESIS_3	0.308358512	5.71E-10
NUYTTEN_NIPP1_TARGETS_DN	0.308135046	5.89E-10
LIAO_HAVE_SOX4_BINDING_SITES	0.307985914	6.00E-10
REACTOME_POLO_LIKE_KINASE_MEDIATED_EVENTS	0.307851513	6.11E-10
REICHERT_MITOSIS_LIN9_TARGETS	0.307795679	6.16E-10
RUIZ_TNC_TARGETS_DN	0.307187638	6.68E-10
KUMAMOTO_RESPONSE_TO_NUTLIN_3A_DN	0.306846112	6.99E-10
BENPORATH_ES_CORE_NINE_CORRELATED	0.306798515	7.04E-10
GAVIN_FOXP3_TARGETS_CLUSTER_P6	0.306584774	7.24E-10
REACTOME_GOLGI_TO_ER_RETROGRADE_TRANSPORT	0.306514616	7.31E-10
CHUANG_OXIDATIVE_STRESS_RESPONSE_DN	0.306435132	7.39E-10
REACTOME_CONDENSATION_OF_PROMETAPHASE_CHROMOSOMES	0.306343707	7.48E-10
SHEPARD_BMYB_TARGETS	0.306247697	7.58E-10
MORI_LARGE_PRE_BII_LYMPHOCYTE_UP	0.306175905	7.65E-10
VANTVEER_BREAST_CANCER_ESR1_DN	0.306046991	7.78E-10
WILLIAMS_ESR1_TARGETS_UP	0.306029763	7.80E-10
REACTOME_LISTERIA_MONOCYTOGENES_ENTRY_INTO_HOST_CELLS	0.305861179	7.97E-10
CASORELLI_ACUTE_PROMYELOCYTIC_LEUKEMIA_DN	0.305670833	8.18E-10
CROSBY_E2F4_TARGETS	0.305350461	8.54E-10
REACTOME_PHOSPHORYLATION_OF_EMI1	0.305230481	8.67E-10
LY_AGING_MIDDLE_DN	0.30462924	9.39E-10
WANG_RECURRENT_LIVER_CANCER_UP	0.304499344	9.55E-10
LAU_APOPTOSIS_CDKN2A_UP	0.304344893	9.75E-10
ZHOU_CELL_CYCLE_GENES_IN_IR_RESPONSE_24HR	0.30433388	9.77E-10
WILCOX_RESPONSE_TO_PROGESTERONE_UP	0.303596836	1.08E-09
REACTOME_COPI_DEPENDENT_GOLGI_TO_ER_RETROGRADE_TRAFFIC	0.302908942	1.18E-09
GARGALOVIC_RESPONSE_TO_OXIDIZED_PHOSPHOLIPIDS_TURQUOISE_DN	0.302420254	1.26E-09
REACTOME_MITOTIC_METAPHASE_AND_ANAPHASE	0.302362259	1.27E-09
BURTON_ADIPOGENESIS_PEAK_AT_24HR	0.301886453	1.35E-09
MEINHOLD_OVARIAN_CANCER_LOW_GRADE_DN	0.301605387	1.40E-09
REACTOME_MITOTIC_G2_G2_M_PHASES	0.301453682	1.43E-09
YANG_BREAST_CANCER_ESR1_LASER_DN	0.301272334	1.46E-09
LIANG_SILENCED_BY_METHYLATION_DN	0.301224022	1.47E-09
GROSS_HYPOXIA_VIA_ELK3_UP	0.301200442	1.47E-09
KEGG_UBIQUITIN_MEDIATED_PROTEOLYSIS	0.301138296	1.49E-09
HU_GENOTOXIC_DAMAGE_4HR	0.301011718	1.51E-09
ISHIDA_E2F_TARGETS	0.300991334	1.52E-09
ZHAN_MULTIPLE_MYELOMA_PR_UP	0.300450234	1.63E-09
CROONQUIST_IL6_DEPRIVATION_DN	0.300413831	1.63E-09
PID_AURORA_B_PATHWAY	0.300167441	1.69E-09
REACTOME_TP53_REGULATES_TRANSCRIPTION_OF_GENES_INVOLVED_IN_G1_CELL_CYCLE_ARREST	0.300052351	1.71E-09
WHITFIELD_CELL_CYCLE_LITERATURE	0.299733665	1.78E-09
YU_MYC_TARGETS_UP	0.299599976	1.82E-09
DUTERTRE_ESTRADIOL_RESPONSE_24HR_UP	0.299246915	1.90E-09
ODONNELL_TFRC_TARGETS_DN	0.299219197	1.91E-09
SOTIRIOU_BREAST_CANCER_GRADE_1_VS_3_UP	0.299105144	1.94E-09
XU_HGF_SIGNALING_NOT_VIA_AKT1_48HR_DN	0.298908976	1.99E-09
WANG_METASTASIS_OF_BREAST_CANCER_ESR1_UP	0.298653783	2.05E-09
KIM_WT1_TARGETS_8HR_DN	0.298243508	2.17E-09
SMID_BREAST_CANCER_RELAPSE_IN_LUNG_UP	0.298062594	2.22E-09
WONG_PROTEASOME_GENE_MODULE	0.297652937	2.34E-09
AFFAR_YY1_TARGETS_DN	0.29759744	2.35E-09
FIGUEROA_AML_METHYLATION_CLUSTER_5_UP	0.297391131	2.42E-09
GOLDRATH_ANTIGEN_RESPONSE	0.296519451	2.70E-09
HOFFMANN_LARGE_TO_SMALL_PRE_BII_LYMPHOCYTE_UP	0.296171068	2.83E-09
FERRANDO_HOX11_NEIGHBORS	0.296137186	2.84E-09
RAMASWAMY_METASTASIS_UP	0.296124183	2.84E-09
KEGG_CELL_CYCLE	0.295833248	2.95E-09
LINDGREN_BLADDER_CANCER_CLUSTER_3_UP	0.295739123	2.99E-09
GRAHAM_NORMAL_QUIESCENT_VS_NORMAL_DIVIDING_DN	0.295583238	3.05E-09
JOHANSSON_BRAIN_CANCER_EARLY_VS_LATE_UP	0.295508789	3.08E-09
WU_APOPTOSIS_BY_CDKN1A_VIA_TP53	0.295433519	3.11E-09
VANTVEER_BREAST_CANCER_METASTASIS_DN	0.295266556	3.17E-09
NADERI_BREAST_CANCER_PROGNOSIS_UP	0.295214702	3.19E-09
MOLENAAR_TARGETS_OF_CCND1_AND_CDK4_DN	0.295129523	3.23E-09
RHODES_UNDIFFERENTIATED_CANCER	0.295047671	3.26E-09
FUJII_YBX1_TARGETS_DN	0.294979854	3.29E-09
REACTOME_RESOLUTION_OF_SISTER_CHROMATID_COHESION	0.294970208	3.30E-09
WINNEPENNINCKX_MELANOMA_METASTASIS_UP	0.294831607	3.36E-09
CHIARADONNA_NEOPLASTIC_TRANSFORMATION_KRAS_UP	0.294729374	3.40E-09
SONG_TARGETS_OF_IE86_CMV_PROTEIN	0.294442188	3.53E-09
PID_ATR_PATHWAY	0.294391943	3.55E-09
FINETTI_BREAST_CANCER_KINOME_RED	0.294283602	3.60E-09
REACTOME_KERATINIZATION	0.294182113	3.64E-09
DOANE_BREAST_CANCER_CLASSES_DN	0.294026907	3.72E-09
HORIUCHI_WTAP_TARGETS_DN	0.293981324	3.74E-09
MORI_PRE_BI_LYMPHOCYTE_UP	0.293534079	3.96E-09
LEE_EARLY_T_LYMPHOCYTE_UP	0.293459475	3.99E-09
REACTOME_FORMATION_OF_THE_CORNIFIED_ENVELOPE	0.293368539	4.04E-09
GRAHAM_CML_QUIESCENT_VS_NORMAL_QUIESCENT_UP	0.293109268	4.18E-09
LY_AGING_OLD_DN	0.293046335	4.21E-09
KARAKAS_TGFB1_SIGNALING	0.293005734	4.23E-09
REACTOME_MITOTIC_G1_G1_S_PHASES	0.292964439	4.25E-09
REACTOME_CELL_CYCLE_CHECKPOINTS	0.292472988	4.53E-09
OHASHI_AURKB_TARGETS	0.292363549	4.59E-09
REACTOME_PROGRAMMED_CELL_DEATH	0.292291609	4.63E-09
KAMMINGA_EZH2_TARGETS	0.292194841	4.69E-09
REACTOME_G2_M_CHECKPOINTS	0.291932498	4.85E-09
ODONNELL_TARGETS_OF_MYC_AND_TFRC_DN	0.291903135	4.86E-09
BENPORATH_PROLIFERATION	0.291840031	4.90E-09
COURTOIS_SENESCENCE_TRIGGERS	0.291793684	4.93E-09
GOBERT_OLIGODENDROCYTE_DIFFERENTIATION_UP	0.291510122	5.11E-09
BIOCARTA_NPC_PATHWAY	0.291497257	5.12E-09
PETROVA_PROX1_TARGETS_UP	0.291493007	5.12E-09
BERENJENO_TRANSFORMED_BY_RHOA_UP	0.291200713	5.31E-09
CHEMNITZ_RESPONSE_TO_PROSTAGLANDIN_E2_UP	0.290928699	5.50E-09
MANN_RESPONSE_TO_AMIFOSTINE_DN	0.289543743	6.54E-09
STONER_ESOPHAGEAL_CARCINOGENESIS_UP	0.289487831	6.59E-09
REACTOME_CELL_CYCLE_MITOTIC	0.289411064	6.65E-09
GLINSKY_CANCER_DEATH_UP	0.289296344	6.75E-09
MARKEY_RB1_ACUTE_LOF_UP	0.289273558	6.76E-09
REACTOME_CELLULAR_RESPONSES_TO_STRESS	0.289118602	6.90E-09
REACTOME_CELL_CYCLE	0.289104647	6.91E-09
KALMA_E2F1_TARGETS	0.288476873	7.47E-09
VILLANUEVA_LIVER_CANCER_KRT19_UP	0.288195272	7.74E-09
REACTOME_PROCESSING_AND_ACTIVATION_OF_SUMO	0.288101117	7.83E-09
BIOCARTA_G2_PATHWAY	0.2880577	7.87E-09
ZHOU_CELL_CYCLE_GENES_IN_IR_RESPONSE_6HR	0.287982815	7.94E-09
BUSA_SAM68_TARGETS_DN	0.28797311	7.95E-09
MORI_MATURE_B_LYMPHOCYTE_DN	0.287069272	8.90E-09
REACTOME_TP53_REGULATES_TRANSCRIPTION_OF_CELL_CYCLE_GENES	0.286871014	9.12E-09
WHITEFORD_PEDIATRIC_CANCER_MARKERS	0.286578988	9.45E-09
HONRADO_BREAST_CANCER_BRCA1_VS_BRCA2	0.286359989	9.71E-09
REACTOME_G2_PHASE	0.286298967	9.78E-09
REACTOME_CELLULAR_RESPONSES_TO_EXTERNAL_STIMULI	0.286212679	9.89E-09
REACTOME_ORC1_REMOVAL_FROM_CHROMATIN	0.285576836	1.07E-08
NAKAMURA_CANCER_MICROENVIRONMENT_DN	0.285353741	1.10E-08
REACTOME_G1_S_SPECIFIC_TRANSCRIPTION	0.285189696	1.12E-08
PID_E2F_PATHWAY	0.285175244	1.12E-08
REACTOME_ASSEMBLY_OF_THE_PRE_REPLICATIVE_COMPLEX	0.284959915	1.15E-08
WANG_RESPONSE_TO_GSK3_INHIBITOR_SB216763_DN	0.284484636	1.22E-08
REACTOME_CYCLIN_A_B1_B2_ASSOCIATED_EVENTS_DURING_G2_M_TRANSITION	0.283821977	1.33E-08
PATIL_LIVER_CANCER	0.283721771	1.34E-08
STEIN_ESRRA_TARGETS_RESPONSIVE_TO_ESTROGEN_DN	0.283654561	1.35E-08
JACKSON_DNMT1_TARGETS_DN	0.283650409	1.35E-08
GRAHAM_CML_DIVIDING_VS_NORMAL_QUIESCENT_UP	0.283270244	1.42E-08
BLUM_RESPONSE_TO_SALIRASIB_UP	0.283144611	1.44E-08
PID_BARD1_PATHWAY	0.282806375	1.50E-08
FARMER_BREAST_CANCER_CLUSTER_2	0.282634155	1.53E-08
QI_HYPOXIA	0.282610704	1.54E-08
JEON_SMAD6_TARGETS_DN	0.282531461	1.55E-08
SCIAN_CELL_CYCLE_TARGETS_OF_TP53_AND_TP73_DN	0.282507567	1.56E-08
DUTERTRE_ESTRADIOL_RESPONSE_6HR_UP	0.282461577	1.57E-08
BLUM_RESPONSE_TO_SALIRASIB_DN	0.282340642	1.59E-08
TARTE_PLASMA_CELL_VS_PLASMABLAST_DN	0.282213649	1.61E-08
LE_EGR2_TARGETS_UP	0.282212717	1.61E-08
SA_REG_CASCADE_OF_CYCLIN_EXPR	0.282130911	1.63E-08
WANG_CISPLATIN_RESPONSE_AND_XPC_UP	0.281929887	1.67E-08
JIANG_HYPOXIA_CANCER	0.281695365	1.72E-08
VERNELL_RETINOBLASTOMA_PATHWAY_UP	0.281618914	1.73E-08
REACTOME_DNA_REPLICATION_PRE_INITIATION	0.281428399	1.77E-08
MITSIADES_RESPONSE_TO_APLIDIN_DN	0.280841436	1.90E-08
REACTOME_INTRA_GOLGI_AND_RETROGRADE_GOLGI_TO_ER_TRAFFIC	0.280303911	2.03E-08
REACTOME_UNWINDING_OF_DNA	0.280236743	2.05E-08
REACTOME_M_PHASE	0.280223987	2.05E-08
REACTOME_ACTIVATION_OF_NIMA_KINASES_NEK9_NEK6_NEK7	0.280151111	2.07E-08
REICHERT_G1S_REGULATORS_AS_PI3K_TARGETS	0.280000818	2.11E-08
GENTLES_LEUKEMIC_STEM_CELL_DN	0.27975615	2.17E-08
REACTOME_MITOTIC_SPINDLE_CHECKPOINT	0.279507668	2.24E-08
BHATTACHARYA_EMBRYONIC_STEM_CELL	0.279494616	2.24E-08
GROSS_HYPOXIA_VIA_ELK3_AND_HIF1A_DN	0.279161984	2.33E-08
BIOCARTA_G1_PATHWAY	0.279050634	2.36E-08
REN_BOUND_BY_E2F	0.278981381	2.38E-08
MARSON_BOUND_BY_E2F4_UNSTIMULATED	0.278538132	2.51E-08
KOKKINAKIS_METHIONINE_DEPRIVATION_96HR_DN	0.278354515	2.57E-08
REACTOME_REGULATION_OF_MITOTIC_CELL_CYCLE	0.278016473	2.67E-08
SMID_BREAST_CANCER_RELAPSE_IN_BRAIN_UP	0.277687045	2.78E-08
REACTOME_MITOTIC_PROMETAPHASE	0.277587772	2.81E-08
KEGG_P53_SIGNALING_PATHWAY	0.277585993	2.81E-08
LI_WILMS_TUMOR_VS_FETAL_KIDNEY_1_DN	0.277476561	2.85E-08
TANG_SENESCENCE_TP53_TARGETS_DN	0.277454131	2.86E-08
BOYAULT_LIVER_CANCER_SUBCLASS_G3_UP	0.27712752	2.97E-08
YU_BAP1_TARGETS	0.277054122	3.00E-08
SIMBULAN_PARP1_TARGETS_DN	0.276898658	3.05E-08
FUJIWARA_PARK2_IN_LIVER_CANCER_UP	0.2765666	3.18E-08
REACTOME_SWITCHING_OF_ORIGINS_TO_A_POST_REPLICATIVE_STATE	0.27645483	3.22E-08
LY_AGING_PREMATURE_DN	0.276249207	3.30E-08
SHEPARD_CRUSH_AND_BURN_MUTANT_DN	0.276050767	3.38E-08
REACTOME_DNA_REPLICATION	0.275522949	3.60E-08
REACTOME_SIGNALING_BY_RHO_GTPASES	0.275218471	3.73E-08
JI_RESPONSE_TO_FSH_DN	0.274629	4.00E-08
REACTOME_CHK1_CHK2_CDS1_MEDIATED_INACTIVATION_OF_CYCLIN_B:CDK1_COMPLEX	0.274601587	4.01E-08
BIOCARTA_MCM_PATHWAY	0.274287287	4.16E-08
REACTOME_DISORDERS_OF_TRANSMEMBRANE_TRANSPORTERS	0.27378869	4.41E-08
REACTOME_S_PHASE	0.27335698	4.64E-08
REACTOME_RESOLUTION_OF_D_LOOP_STRUCTURES_THROUGH_SYNTHESIS_DEPENDENT_STRAND_ANNEALING_SDSA	0.273115245	4.77E-08
REACTOME_INLB_MEDIATED_ENTRY_OF_LISTERIA_MONOCYTOGENES_INTO_HOST_CELL	0.272880263	4.91E-08
KIM_TIAL1_TARGETS	0.272080813	5.39E-08
REACTOME_ACTIVATION_OF_APC_C_AND_APC_C:CDC20_MEDIATED_DEGRADATION_OF_MITOTIC_PROTEINS	0.272030529	5.42E-08
TOOKER_GEMCITABINE_RESISTANCE_DN	0.271918565	5.49E-08
REACTOME_GAP_JUNCTION_ASSEMBLY	0.271700376	5.63E-08
LINDGREN_BLADDER_CANCER_CLUSTER_1_DN	0.271564219	5.72E-08
CROMER_METASTASIS_DN	0.271455378	5.79E-08
REACTOME_G1_S_DNA_DAMAGE_CHECKPOINTS	0.271173621	5.99E-08
REACTOME_DNA_STRAND_ELONGATION	0.270967989	6.13E-08
MORI_EMU_MYC_LYMPHOMA_BY_ONSET_TIME_UP	0.270562405	6.43E-08
REACTOME_KINESINS	0.270302848	6.62E-08
REACTOME_REGULATION_OF_TP53_ACTIVITY	0.270179178	6.72E-08
REACTOME_SYNTHESIS_OF_UDP_N_ACETYL_GLUCOSAMINE	0.269983242	6.87E-08
RODRIGUES_THYROID_CARCINOMA_ANAPLASTIC_UP	0.269964028	6.89E-08
LI_CYTIDINE_ANALOG_PATHWAY	0.269940552	6.90E-08
REACTOME_THE_ROLE_OF_GTSE1_IN_G2_M_PROGRESSION_AFTER_G2_CHECKPOINT	0.269854577	6.97E-08
NAKAMURA_LUNG_CANCER	0.269185351	7.53E-08
PUJANA_BREAST_CANCER_WITH_BRCA1_MUTATED_UP	0.269168405	7.55E-08
FERREIRA_EWINGS_SARCOMA_UNSTABLE_VS_STABLE_UP	0.269116166	7.59E-08
GENTILE_RESPONSE_CLUSTER_D3	0.269008124	7.69E-08
PUJANA_BRCA_CENTERED_NETWORK	0.268966606	7.73E-08
REACTOME_REGULATION_OF_RAS_BY_GAPS	0.268952531	7.74E-08
OHASHI_AURKA_TARGETS	0.268850902	7.83E-08
GAJATE_RESPONSE_TO_TRABECTEDIN_DN	0.26862553	8.03E-08
BIOCARTA_RAN_PATHWAY	0.268455451	8.19E-08
KAUFFMANN_MELANOMA_RELAPSE_UP	0.268430244	8.22E-08
REACTOME_SUMOYLATION_OF_DNA_REPLICATION_PROTEINS	0.268276896	8.36E-08
REACTOME_G2_M_DNA_REPLICATION_CHECKPOINT	0.268157154	8.48E-08
REACTOME_ACTIVATION_OF_THE_PRE_REPLICATIVE_COMPLEX	0.268103891	8.53E-08
CROONQUIST_NRAS_VS_STROMAL_STIMULATION_DN	0.267736362	8.90E-08
REACTOME_G0_AND_EARLY_G1	0.26765918	8.98E-08
OLSSON_E2F3_TARGETS_DN	0.267047181	9.63E-08
REACTOME_TRANSCRIPTIONAL_REGULATION_BY_RUNX2	0.266880264	9.81E-08
REACTOME_GAP_JUNCTION_TRAFFICKING_AND_REGULATION	0.266692055	1.00E-07
REACTOME_TRANSCRIPTIONAL_REGULATION_BY_TP53	0.266550829	1.02E-07
KAUFFMANN_DNA_REPLICATION_GENES	0.266444889	1.03E-07
JAZAERI_BREAST_CANCER_BRCA1_VS_BRCA2_UP	0.266166951	1.06E-07
PID_ATM_PATHWAY	0.266060475	1.08E-07
ZHAN_MULTIPLE_MYELOMA_SUBGROUPS	0.26598627	1.09E-07
MINGUEZ_LIVER_CANCER_VASCULAR_INVASION_UP	0.265873511	1.10E-07
GENTILE_UV_RESPONSE_CLUSTER_D5	0.265846289	1.10E-07
REACTOME_INTEGRATION_OF_PROVIRUS	0.265406901	1.16E-07
KEGG_OOCYTE_MEIOSIS	0.26520253	1.19E-07
REACTOME_APOPTOTIC_FACTOR_MEDIATED_RESPONSE	0.264925047	1.23E-07
BIDUS_METASTASIS_UP	0.264842772	1.24E-07
BENPORATH_ES_2	0.264784453	1.25E-07
ITO_PTTG1_TARGETS_DN	0.264108646	1.34E-07
REACTOME_ACTIVATION_OF_ATR_IN_RESPONSE_TO_REPLICATION_STRESS	0.263956203	1.37E-07
AMIT_EGF_RESPONSE_480_HELA	0.263729468	1.40E-07
REACTOME_TP53_REGULATES_TRANSCRIPTION_OF_GENES_INVOLVED_IN_G2_CELL_CYCLE_ARREST	0.263539575	1.43E-07
REACTOME_JOSEPHIN_DOMAIN_DUBS	0.263468503	1.44E-07
DELPUECH_FOXO3_TARGETS_DN	0.263436596	1.45E-07
RAMJAUN_APOPTOSIS_BY_TGFB1_VIA_MAPK1_DN	0.263271237	1.48E-07
REACTOME_SCF_SKP2_MEDIATED_DEGRADATION_OF_P27_P21	0.263234608	1.48E-07
REACTOME_BASIGIN_INTERACTIONS	0.263047334	1.51E-07
BIOCARTA_BARD1_PATHWAY	0.262973345	1.53E-07
TOMIDA_METASTASIS_UP	0.262803673	1.56E-07
REACTOME_APC_C:CDH1_MEDIATED_DEGRADATION_OF_CDC20_AND_OTHER_APC_C:CDH1_TARGETED_PROTEINS_IN_LATE_MITOSIS_EARLY_G1	0.262733905	1.57E-07
AUNG_GASTRIC_CANCER	0.26271476	1.57E-07
REACTOME_CDC6_ASSOCIATION_WITH_THE_ORC:ORIGIN_COMPLEX	0.262534217	1.60E-07
REACTOME_N_GLYCAN_ANTENNAE_ELONGATION	0.262436103	1.62E-07
REACTOME_SUMOYLATION	0.26222259	1.66E-07
BURTON_ADIPOGENESIS_PEAK_AT_16HR	0.262215366	1.66E-07
GARGALOVIC_RESPONSE_TO_OXIDIZED_PHOSPHOLIPIDS_RED_UP	0.262193375	1.67E-07
YANG_BCL3_TARGETS_UP	0.26210824	1.68E-07
PUJANA_XPRSS_INT_NETWORK	0.262067968	1.69E-07
REACTOME_SYNTHESIS_OF_ACTIVE_UBIQUITIN:_ROLES_OF_E1_AND_E2_ENZYMES	0.262010263	1.70E-07
PUIFFE_INVASION_INHIBITED_BY_ASCITES_UP	0.26155851	1.79E-07
REACTOME_PTEN_REGULATION	0.261378823	1.83E-07
DOANE_BREAST_CANCER_ESR1_DN	0.261283298	1.85E-07
REACTOME_INTRINSIC_PATHWAY_FOR_APOPTOSIS	0.261176641	1.87E-07
GEORGES_CELL_CYCLE_MIR192_TARGETS	0.260705726	1.97E-07
PID_ARF6_DOWNSTREAM_PATHWAY	0.260628704	1.98E-07
AMIT_SERUM_RESPONSE_240_MCF10A	0.259921068	2.15E-07
HOLLEMAN_PREDNISOLONE_RESISTANCE_ALL_UP	0.259775138	2.18E-07
SCIBETTA_KDM5B_TARGETS_DN	0.259178228	2.33E-07
RIZKI_TUMOR_INVASIVENESS_2D_DN	0.259020416	2.37E-07
CAFFAREL_RESPONSE_TO_THC_24HR_5_DN	0.259013497	2.37E-07
REACTOME_CDK_MEDIATED_PHOSPHORYLATION_AND_REMOVAL_OF_CDC6	0.258879129	2.41E-07
ZHU_SKIL_TARGETS_DN	0.258689781	2.46E-07
VANTVEER_BREAST_CANCER_POOR_PROGNOSIS	0.257977165	2.66E-07
MARTINEZ_RESPONSE_TO_TRABECTEDIN_DN	0.257564131	2.79E-07
MARKS_HDAC_TARGETS_DN	0.257440548	2.82E-07
BIOCARTA_CELLCYCLE_PATHWAY	0.257235712	2.89E-07
SHIPP_DLBCL_VS_FOLLICULAR_LYMPHOMA_UP	0.256989426	2.97E-07
TIEN_INTESTINE_PROBIOTICS_24HR_UP	0.256850956	3.01E-07
FISCHER_DREAM_TARGETS	0.256745586	3.05E-07
LOPEZ_MESOTHELIOMA_SURVIVAL_OVERALL_DN	0.256654589	3.08E-07
PUJANA_BRCA2_PCC_NETWORK	0.256511556	3.13E-07
MUELLER_PLURINET	0.256380493	3.17E-07
SESTO_RESPONSE_TO_UV_C1	0.256019233	3.30E-07
BIOCARTA_SRCRPTP_PATHWAY	0.255859859	3.36E-07
NUYTTEN_EZH2_TARGETS_DN	0.255859486	3.36E-07
PEART_HDAC_PROLIFERATION_CLUSTER_UP	0.255667912	3.43E-07
BIOCARTA_SKP2E2F_PATHWAY	0.255625483	3.44E-07
REACTOME_RESOLUTION_OF_D_LOOP_STRUCTURES	0.255524836	3.48E-07
FIRESTEIN_CTNNB1_PATHWAY	0.255396305	3.53E-07
BIOCARTA_EFP_PATHWAY	0.255232428	3.59E-07
REACTOME_LEADING_STRAND_SYNTHESIS	0.255167689	3.62E-07
KEGG_HOMOLOGOUS_RECOMBINATION	0.254742233	3.79E-07
REACTOME_TELOMERE_C_STRAND_LAGGING_STRAND_SYNTHESIS	0.254497845	3.89E-07
RICKMAN_HEAD_AND_NECK_CANCER_C	0.253804121	4.20E-07
REACTOME_HOMOLOGOUS_DNA_PAIRING_AND_STRAND_EXCHANGE	0.253513903	4.33E-07
GRADE_COLON_AND_RECTAL_CANCER_UP	0.25350345	4.33E-07
KEGG_DNA_REPLICATION	0.253312411	4.42E-07
ZHAN_VARIABLE_EARLY_DIFFERENTIATION_GENES_DN	0.253271964	4.44E-07
REACTOME_HDR_THROUGH_HOMOLOGOUS_RECOMBINATION_HRR	0.253214182	4.47E-07
REACTOME_HOMOLOGY_DIRECTED_REPAIR	0.253038201	4.56E-07
REACTOME_PROCESSIVE_SYNTHESIS_ON_THE_LAGGING_STRAND	0.252785413	4.68E-07
REACTOME_MASTL_FACILITATES_MITOTIC_PROGRESSION	0.252102423	5.04E-07
KUMAR_AUTOPHAGY_NETWORK	0.25209602	5.04E-07
BOHN_PRIMARY_IMMUNODEFICIENCY_SYNDROM_UP	0.252014779	5.09E-07
MATZUK_SPERMATOCYTE	0.25200213	5.09E-07
REACTOME_LAGGING_STRAND_SYNTHESIS	0.251729612	5.25E-07
LE_NEURONAL_DIFFERENTIATION_DN	0.251285417	5.50E-07
REACTOME_PROCESSIVE_SYNTHESIS_ON_THE_C_STRAND_OF_THE_TELOMERE	0.251273775	5.51E-07
REACTOME_E2F_MEDIATED_REGULATION_OF_DNA_REPLICATION	0.251065843	5.63E-07
REACTOME_DNA_DOUBLE_STRAND_BREAK_REPAIR	0.250811417	5.79E-07
ZERBINI_RESPONSE_TO_SULINDAC_DN	0.250739329	5.83E-07
BIOCARTA_SAM68_PATHWAY	0.250471818	6.00E-07
PID_CIRCADIAN_PATHWAY	0.250435477	6.02E-07
NIKOLSKY_BREAST_CANCER_7P15_AMPLICON	0.250394377	6.05E-07
CROONQUIST_STROMAL_STIMULATION_DN	0.250046425	6.28E-07
REACTOME_SUMO_IS_PROTEOLYTICALLY_PROCESSED	0.249613376	6.57E-07
PUJANA_CHEK2_PCC_NETWORK	0.248543237	7.36E-07
GU_PDEF_TARGETS_DN	0.248502657	7.40E-07
KOINUMA_TARGETS_OF_SMAD2_OR_SMAD3	0.248465373	7.42E-07
JACKSON_DNMT1_TARGETS_UP	0.248433661	7.45E-07
REACTOME_REGULATION_OF_HSF1_MEDIATED_HEAT_SHOCK_RESPONSE	0.248343717	7.52E-07
REACTOME_E2F_ENABLED_INHIBITION_OF_PRE_REPLICATION_COMPLEX_FORMATION	0.248187491	7.65E-07
BENPORATH_ES_CORE_NINE	0.248090018	7.72E-07
REACTOME_RUNX1_REGULATES_TRANSCRIPTION_OF_GENES_INVOLVED_IN_DIFFERENTIATION_OF_KERATINOCYTES	0.248074767	7.74E-07
KINSEY_TARGETS_OF_EWSR1_FLII_FUSION_UP	0.248015673	7.79E-07
JAERVINEN_AMPLIFIED_IN_LARYNGEAL_CANCER	0.247883405	7.90E-07
HAHTOLA_MYCOSIS_FUNGOIDES_SKIN_DN	0.247799496	7.97E-07
CHIARETTI_T_ALL_RELAPSE_PROGNOSIS	0.247714523	8.04E-07
BIOCARTA_MITOCHONDRIA_PATHWAY	0.247694598	8.05E-07
FEVR_CTNNB1_TARGETS_DN	0.247536119	8.19E-07
FAELT_B_CLL_WITH_VH3_21_UP	0.247400593	8.31E-07
REACTOME_HDR_THROUGH_SINGLE_STRAND_ANNEALING_SSA	0.247202021	8.48E-07
FLOTHO_PEDIATRIC_ALL_THERAPY_RESPONSE_DN	0.247127759	8.55E-07
BOYAULT_LIVER_CANCER_SUBCLASS_G123_UP	0.246487804	9.14E-07
REACTOME_DEUBIQUITINATION	0.246456115	9.17E-07
WAESCH_ANAPHASE_PROMOTING_COMPLEX	0.246220789	9.40E-07
YAMAZAKI_TCEB3_TARGETS_DN	0.246199211	9.42E-07
HUANG_GATA2_TARGETS_DN	0.246124511	9.50E-07
REACTOME_REGULATION_OF_TP53_ACTIVITY_THROUGH_PHOSPHORYLATION	0.24595362	9.67E-07
SWEET_KRAS_TARGETS_DN	0.245769447	9.86E-07
ALCALAY_AML_BY_NPM1_LOCALIZATION_DN	0.245720437	9.91E-07
BHAT_ESR1_TARGETS_NOT_VIA_AKT1_UP	0.245477269	1.02E-06
GARCIA_TARGETS_OF_FLI1_AND_DAX1_DN	0.245474285	1.02E-06
SHETH_LIVER_CANCER_VS_TXNIP_LOSS_PAM2	0.245129052	1.05E-06
REACTOME_TYPE_I_HEMIDESMOSOME_ASSEMBLY	0.245086155	1.06E-06
BENPORATH_NANOG_TARGETS	0.244457097	1.13E-06
TERAO_AOX4_TARGETS_SKIN_UP	0.244344944	1.14E-06
REACTOME_CELLULAR_RESPONSE_TO_HEAT_STRESS	0.244288699	1.15E-06
DANG_REGULATED_BY_MYC_UP	0.244180932	1.16E-06
HOLLEMAN_PREDNISOLONE_RESISTANCE_B_ALL_UP	0.243975201	1.19E-06
MATHEW_FANCONI_ANEMIA_GENES	0.243862884	1.20E-06
REACTOME_CYTOCHROME_C_MEDIATED_APOPTOTIC_RESPONSE	0.243651113	1.23E-06
RICKMAN_TUMOR_DIFFERENTIATED_WELL_VS_POORLY_DN	0.243516998	1.25E-06
REACTOME_ATTACHMENT_OF_GPI_ANCHOR_TO_UPAR	0.243466357	1.25E-06
JAEGER_METASTASIS_UP	0.243349669	1.27E-06
SCHAEFFER_PROSTATE_DEVELOPMENT_AND_CANCER_BOX2_DN	0.243150287	1.29E-06
AMIT_EGF_RESPONSE_240_HELA	0.243055015	1.31E-06
PEDERSEN_TARGETS_OF_611CTF_ISOFORM_OF_ERBB2	0.242958632	1.32E-06
HU_GENOTOXIN_ACTION_DIRECT_VS_INDIRECT_24HR	0.24295081	1.32E-06
REACTOME_HIV_INFECTION	0.24290096	1.33E-06
REACTOME_RECOGNITION_OF_DNA_DAMAGE_BY_PCNA_CONTAINING_REPLICATION_COMPLEX	0.242715944	1.35E-06
BIOCARTA_RACCYCD_PATHWAY	0.242600764	1.37E-06
REACTOME_REGULATION_OF_TP53_EXPRESSION_AND_DEGRADATION	0.242541723	1.38E-06
REACTOME_PCNA_DEPENDENT_LONG_PATCH_BASE_EXCISION_REPAIR	0.242024937	1.45E-06
BIOCARTA_WNT_LRP6_PATHWAY	0.241701361	1.50E-06
BIOCARTA_P35ALZHEIMERS_PATHWAY	0.24090798	1.63E-06
REACTOME_APC_CDC20_MEDIATED_DEGRADATION_OF_NEK2A	0.240807536	1.65E-06
REACTOME_DNA_REPLICATION_INITIATION	0.240642059	1.67E-06
REACTOME_PROCESSING_OF_DNA_DOUBLE_STRAND_BREAK_ENDS	0.240632274	1.68E-06
REACTOME_EXTENSION_OF_TELOMERES	0.240526309	1.69E-06
REACTOME_TRANSCRIPTIONAL_REGULATION_BY_E2F6	0.240487909	1.70E-06
WONG_EMBRYONIC_STEM_CELL_CORE	0.240375072	1.72E-06
REACTOME_NUCLEAR_ENVELOPE_BREAKDOWN	0.240165869	1.76E-06
TOYOTA_TARGETS_OF_MIR34B_AND_MIR34C	0.239730141	1.84E-06
BORCZUK_MALIGNANT_MESOTHELIOMA_UP	0.239668698	1.85E-06
BIOCARTA_FBW7_PATHWAY	0.23949829	1.88E-06
BIOCARTA_SUMO_PATHWAY	0.239268919	1.93E-06
PAL_PRMT5_TARGETS_UP	0.239109082	1.96E-06
RHODES_CANCER_META_SIGNATURE	0.238943647	1.99E-06
SU_TESTIS	0.238904177	2.00E-06
MYLLYKANGAS_AMPLIFICATION_HOT_SPOT_21	0.238518288	2.08E-06
YAMASHITA_LIVER_CANCER_STEM_CELL_UP	0.238486778	2.08E-06
SA_G1_AND_S_PHASES	0.238326498	2.12E-06
KEGG_AMYOTROPHIC_LATERAL_SCLEROSIS_ALS	0.238324653	2.12E-06
SIG_REGULATION_OF_THE_ACTIN_CYTOSKELETON_BY_RHO_GTPASES	0.238318173	2.12E-06
PID_MTOR_4PATHWAY	0.238206119	2.14E-06
BAE_BRCA1_TARGETS_UP	0.23815906	2.15E-06
RODRIGUES_THYROID_CARCINOMA_POORLY_DIFFERENTIATED_UP	0.238101638	2.17E-06
REACTOME_REGULATION_OF_APOPTOSIS	0.238094273	2.17E-06
REACTOME_DEPOLYMERISATION_OF_THE_NUCLEAR_LAMINA	0.237894821	2.21E-06
ABRAMSON_INTERACT_WITH_AIRE	0.237812418	2.23E-06
REACTOME_HEDGEHOG_ON_STATE	0.2376429	2.27E-06
CAIRO_HEPATOBLASTOMA_CLASSES_UP	0.237603905	2.28E-06
REACTOME_CYCLIN_A:CDK2_ASSOCIATED_EVENTS_AT_S_PHASE_ENTRY	0.237588702	2.28E-06
REACTOME_EPH_EPHRIN_MEDIATED_REPULSION_OF_CELLS	0.237472961	2.31E-06
KAUFFMANN_DNA_REPAIR_GENES	0.237352349	2.34E-06
CHICAS_RB1_TARGETS_GROWING	0.237261952	2.36E-06
PID_PI3KCI_AKT_PATHWAY	0.236901392	2.45E-06
WEI_MYCN_TARGETS_WITH_E_BOX	0.236877105	2.45E-06
HOLLEMAN_ASPARAGINASE_RESISTANCE_ALL_DN	0.236848006	2.46E-06
REACTOME_GAP_FILLING_DNA_REPAIR_SYNTHESIS_AND_LIGATION_IN_GG_NER	0.236738805	2.49E-06
REACTOME_NEURODEGENERATIVE_DISEASES	0.236701201	2.50E-06
REACTOME_DEGRADATION_OF_DVL	0.236462238	2.56E-06
REACTOME_HDR_THROUGH_MMEJ_ALT_NHEJ	0.236372103	2.58E-06
BENPORATH_ES_1	0.236352872	2.58E-06
FREDERICK_PRKCI_TARGETS	0.236083234	2.66E-06
PUJANA_BRCA1_PCC_NETWORK	0.236079215	2.66E-06
REACTOME_TRANSCRIPTION_OF_E2F_TARGETS_UNDER_NEGATIVE_CONTROL_BY_P107_RBL1_AND_P130_RBL2_IN_COMPLEX_WITH_HDAC1	0.236011947	2.67E-06
REACTOME_HIV_LIFE_CYCLE	0.235997833	2.68E-06
KOKKINAKIS_METHIONINE_DEPRIVATION_48HR_DN	0.235784537	2.74E-06
BIOCARTA_P27_PATHWAY	0.235762773	2.74E-06
PID_FANCONI_PATHWAY	0.235667268	2.77E-06
REACTOME_HOST_INTERACTIONS_OF_HIV_FACTORS	0.2353661	2.85E-06
MARIADASON_RESPONSE_TO_BUTYRATE_SULINDAC_4	0.235329952	2.86E-06
CHICAS_RB1_TARGETS_SENESCENT	0.235294718	2.87E-06
KRIEG_HYPOXIA_VIA_KDM3A	0.235129787	2.92E-06
REACTOME_TRANSCRIPTION_OF_E2F_TARGETS_UNDER_NEGATIVE_CONTROL_BY_DREAM_COMPLEX	0.235061337	2.94E-06
REACTOME_TRANSPORT_OF_CONNEXONS_TO_THE_PLASMA_MEMBRANE	0.234776733	3.03E-06
MARTORIATI_MDM4_TARGETS_NEUROEPITHELIUM_UP	0.234567902	3.09E-06
REACTOME_REGULATION_OF_RUNX3_EXPRESSION_AND_ACTIVITY	0.23448651	3.11E-06
REACTOME_UCH_PROTEINASES	0.234359277	3.15E-06
LEI_MYB_TARGETS	0.23425944	3.19E-06
XU_AKT1_TARGETS_48HR	0.234036135	3.26E-06
REACTOME_AURKA_ACTIVATION_BY_TPX2	0.233985953	3.27E-06
SMITH_TERT_TARGETS_UP	0.233873852	3.31E-06
JIANG_VHL_TARGETS	0.233530807	3.42E-06
SA_G2_AND_M_PHASES	0.233317982	3.50E-06
REACTOME_SUMO_IS_TRANSFERRED_FROM_E1_TO_E2_UBE2I_UBC9	0.233285227	3.51E-06
STREICHER_LSM1_TARGETS_DN	0.233244635	3.52E-06
MURAKAMI_UV_RESPONSE_6HR_UP	0.233233018	3.53E-06
DODD_NASOPHARYNGEAL_CARCINOMA_DN	0.233191992	3.54E-06
BIOCARTA_CDC25_PATHWAY	0.23264335	3.74E-06
CHEN_ETV5_TARGETS_TESTIS	0.232260749	3.88E-06
PEART_HDAC_PROLIFERATION_CLUSTER_DN	0.231556874	4.16E-06
REACTOME_TERMINATION_OF_TRANSLESION_DNA_SYNTHESIS	0.231328372	4.25E-06
REACTOME_RECYCLING_PATHWAY_OF_L1	0.231314078	4.26E-06
REACTOME_SIGNALING_BY_NOTCH	0.231111184	4.35E-06
DORN_ADENOVIRUS_INFECTION_24HR_DN	0.230985773	4.40E-06
REACTOME_STABILIZATION_OF_P53	0.230846238	4.46E-06
COLLIS_PRKDC_REGULATORS	0.230664275	4.54E-06
REACTOME_SIGNALING_BY_NOTCH4	0.230597578	4.57E-06
MCCOLLUM_GELDANAMYCIN_RESISTANCE_DN	0.230328322	4.69E-06
REACTOME_RESOLUTION_OF_AP_SITES_VIA_THE_MULTIPLE_NUCLEOTIDE_PATCH_REPLACEMENT_PATHWAY	0.229926561	4.88E-06
REACTOME_PHOSPHORYLATION_OF_THE_APC_C	0.229683192	5.00E-06
REACTOME_INHIBITION_OF_REPLICATION_INITIATION_OF_DAMAGED_DNA_BY_RB1_E2F1	0.229640143	5.02E-06
MARTIN_VIRAL_GPCR_SIGNALING_DN	0.229251252	5.21E-06
BIOCARTA_DNAFRAGMENT_PATHWAY	0.229187792	5.24E-06
CAFFAREL_RESPONSE_TO_THC_8HR_3_DN	0.229127335	5.27E-06
BIOCARTA_S1P_PATHWAY	0.22907444	5.30E-06
LEE_CALORIE_RESTRICTION_NEOCORTEX_DN	0.228995006	5.34E-06
REACTOME_DECTIN_1_MEDIATED_NONCANONICAL_NF_KB_SIGNALING	0.228822098	5.43E-06
REACTOME_DNA_DAMAGE_BYPASS	0.228541026	5.58E-06
REACTOME_FBXL7_DOWN_REGULATES_AURKA_DURING_MITOTIC_ENTRY_AND_IN_EARLY_MITOSIS	0.228518694	5.59E-06
REACTOME_MISMATCH_REPAIR	0.228419891	5.65E-06
REACTOME_INLA_MEDIATED_ENTRY_OF_LISTERIA_MONOCYTOGENES_INTO_HOST_CELLS	0.228378784	5.67E-06
MANALO_HYPOXIA_DN	0.228031754	5.86E-06
REACTOME_REGULATION_OF_PLK1_ACTIVITY_AT_G2_M_TRANSITION	0.228003837	5.88E-06
REACTOME_SUMO_IS_CONJUGATED_TO_E1_UBA2:SAE1	0.227737287	6.03E-06
REACTOME_RHO_GTPASES_ACTIVATE_IQGAPS	0.227241387	6.33E-06
SHAFFER_IRF4_TARGETS_IN_ACTIVATED_B_LYMPHOCYTE	0.227230168	6.34E-06
REACTOME_PCP_CE_PATHWAY	0.227206746	6.35E-06
FISCHER_G1_S_CELL_CYCLE	0.226930665	6.52E-06
REACTOME_CELLULAR_RESPONSE_TO_HYPOXIA	0.226858401	6.57E-06
KANG_FLUOROURACIL_RESISTANCE_DN	0.226756286	6.63E-06
CAFFAREL_RESPONSE_TO_THC_24HR_5_UP	0.226712294	6.66E-06
CHOW_RASSF1_TARGETS_UP	0.226564004	6.75E-06
XU_HGF_TARGETS_INDUCED_BY_AKT1_48HR_DN	0.226263256	6.95E-06
TURASHVILI_BREAST_DUCTAL_CARCINOMA_VS_LOBULAR_NORMAL_UP	0.226245051	6.96E-06
REACTOME_ACTIVATION_OF_NF_KAPPAB_IN_B_CELLS	0.226145857	7.03E-06
REACTOME_G2_M_DNA_DAMAGE_CHECKPOINT	0.226059345	7.09E-06
GALI_TP53_TARGETS_APOPTOTIC_DN	0.226051867	7.09E-06
REACTOME_TRANSLESION_SYNTHESIS_BY_Y_FAMILY_DNA_POLYMERASES_BYPASSES_LESIONS_ON_DNA_TEMPLATE	0.225607598	7.40E-06
DORN_ADENOVIRUS_INFECTION_48HR_DN	0.225548461	7.44E-06
REACTOME_AUF1_HNRNP_D0_BINDS_AND_DESTABILIZES_MRNA	0.22553246	7.46E-06
JI_CARCINOGENESIS_BY_KRAS_AND_STK11_UP	0.225498666	7.48E-06
REACTOME_ATTENUATION_PHASE	0.225279132	7.64E-06
DORN_ADENOVIRUS_INFECTION_32HR_DN	0.225212553	7.69E-06
KEGG_PROTEASOME	0.225164568	7.72E-06
YAGI_AML_SURVIVAL	0.225156963	7.73E-06
REACTOME_INHIBITION_OF_THE_PROTEOLYTIC_ACTIVITY_OF_APC_C_REQUIRED_FOR_THE_ONSET_OF_ANAPHASE_BY_MITOTIC_SPINDLE_CHECKPOINT_COMPONENTS	0.225126065	7.75E-06
YUAN_ZNF143_PARTNERS	0.225062125	7.80E-06
BIOCARTA_ATRBRCA_PATHWAY	0.224863187	7.95E-06
SENGUPTA_NASOPHARYNGEAL_CARCINOMA_UP	0.2247876	8.00E-06
SAKAI_TUMOR_INFILTRATING_MONOCYTES_DN	0.224686281	8.08E-06
REACTOME_REGULATION_OF_RUNX2_EXPRESSION_AND_ACTIVITY	0.224651841	8.11E-06
REACTOME_METABOLISM_OF_CARBOHYDRATES	0.22463832	8.12E-06
REACTOME_HEDGEHOG_LIGAND_BIOGENESIS	0.224630527	8.13E-06
CHIN_BREAST_CANCER_COPY_NUMBER_UP	0.224562483	8.18E-06
PID_EPHB_FWD_PATHWAY	0.224546208	8.19E-06
EPPERT_PROGENITOR	0.224479983	8.24E-06
CUI_GLUCOSE_DEPRIVATION	0.22437785	8.32E-06
REACTOME_PYRIMIDINE_SALVAGE	0.22397278	8.65E-06
REACTOME_DNA_REPAIR	0.223897722	8.71E-06
PELLICCIOTTA_HDAC_IN_ANTIGEN_PRESENTATION_DN	0.223672651	8.90E-06
REACTOME_DUAL_INCISION_IN_GG_NER	0.223283637	9.23E-06
REACTOME_APC_C:CDC20_MEDIATED_DEGRADATION_OF_CYCLIN_B	0.223256597	9.26E-06
BRUECKNER_TARGETS_OF_MIRLET7A3_DN	0.22303908	9.45E-06
REACTOME_CHROMOSOME_MAINTENANCE	0.222854789	9.61E-06
VETTER_TARGETS_OF_PRKCA_AND_ETS1_DN	0.222851397	9.62E-06
PRAMOONJAGO_SOX4_TARGETS_DN	0.222515733	9.93E-06
BUYTAERT_PHOTODYNAMIC_THERAPY_STRESS_DN	0.222423381	1.00E-05
MILI_PSEUDOPODIA_HAPTOTAXIS_DN	0.222129989	1.03E-05
REACTOME_G1_PHASE	0.221805917	1.06E-05
KEGG_NUCLEOTIDE_EXCISION_REPAIR	0.221655295	1.08E-05
REACTOME_REGULATION_OF_PTEN_STABILITY_AND_ACTIVITY	0.221463893	1.10E-05
REACTOME_FACTORS_INVOLVED_IN_MEGAKARYOCYTE_DEVELOPMENT_AND_PLATELET_PRODUCTION	0.221156294	1.13E-05
PID_MYC_ACTIV_PATHWAY	0.220987037	1.15E-05
MATTIOLI_MGUS_VS_PCL	0.220975913	1.15E-05
CREIGHTON_ENDOCRINE_THERAPY_RESISTANCE_1	0.220885927	1.16E-05
REACTOME_LDL_CLEARANCE	0.22076568	1.17E-05
GENTILE_UV_HIGH_DOSE_DN	0.220510797	1.20E-05
REACTOME_INFECTIOUS_DISEASE	0.220415754	1.21E-05
AMIT_SERUM_RESPONSE_120_MCF10A	0.220361897	1.21E-05
KEGG_PROGESTERONE_MEDIATED_OOCYTE_MATURATION	0.220280131	1.22E-05
REACTOME_MITOTIC_TELOPHASE_CYTOKINESIS	0.219999274	1.26E-05
ONDER_CDH1_TARGETS_1_DN	0.219942803	1.26E-05
MUELLER_COMMON_TARGETS_OF_AML_FUSIONS_DN	0.219844532	1.27E-05
REACTOME_2_LTR_CIRCLE_FORMATION	0.219664387	1.30E-05
BIOCARTA_EIF2_PATHWAY	0.219569713	1.31E-05
WANG_TUMOR_INVASIVENESS_UP	0.219440065	1.32E-05
BENPORATH_SOX2_TARGETS	0.219439236	1.32E-05
KONG_E2F1_TARGETS	0.219186405	1.36E-05
BIOCARTA_RB_PATHWAY	0.219039776	1.37E-05
KEGG_MISMATCH_REPAIR	0.218900588	1.39E-05
YAGI_AML_RELAPSE_PROGNOSIS	0.218641247	1.43E-05
RAY_TUMORIGENESIS_BY_ERBB2_CDC25A_UP	0.218368622	1.46E-05
REACTOME_DEGRADATION_OF_GLI1_BY_THE_PROTEASOME	0.218341182	1.47E-05
MATZUK_MEIOTIC_AND_DNA_REPAIR	0.218070019	1.50E-05
REACTOME_ANTIGEN_PROCESSING:_UBIQUITINATION_PROTEASOME_DEGRADATION	0.218053081	1.51E-05
SMID_BREAST_CANCER_RELAPSE_IN_BONE_DN	0.217959397	1.52E-05
REACTOME_DEFECTIVE_CFTR_CAUSES_CYSTIC_FIBROSIS	0.217940362	1.52E-05
YAO_TEMPORAL_RESPONSE_TO_PROGESTERONE_CLUSTER_15	0.217781154	1.54E-05
FIGUEROA_AML_METHYLATION_CLUSTER_2_UP	0.217697673	1.56E-05
DORN_ADENOVIRUS_INFECTION_12HR_UP	0.217473219	1.59E-05
REACTOME_TRANSCRIPTIONAL_REGULATION_BY_THE_AP_2_TFAP2_FAMILY_OF_TRANSCRIPTION_FACTORS	0.217266265	1.62E-05
REACTOME_ACTIVATED_NTRK3_SIGNALS_THROUGH_RAS	0.217200261	1.63E-05
WEIGEL_OXIDATIVE_STRESS_BY_HNE_AND_H2O2	0.216889611	1.68E-05
FLECHNER_PBL_KIDNEY_TRANSPLANT_REJECTED_VS_OK_UP	0.216800105	1.69E-05
CROMER_TUMORIGENESIS_UP	0.216758812	1.70E-05
GRAHAM_CML_QUIESCENT_VS_CML_DIVIDING_DN	0.216323812	1.76E-05
REACTOME_PTK6_REGULATES_CELL_CYCLE	0.216305339	1.77E-05
BIOCARTA_ATM_PATHWAY	0.215839341	1.84E-05
REACTOME_INTERLEUKIN_12_SIGNALING	0.215586125	1.89E-05
REACTOME_EARLY_PHASE_OF_HIV_LIFE_CYCLE	0.215558279	1.89E-05
REACTOME_PENTOSE_PHOSPHATE_PATHWAY	0.215355256	1.93E-05
GARGALOVIC_RESPONSE_TO_OXIDIZED_PHOSPHOLIPIDS_BLACK_UP	0.215287276	1.94E-05
WANG_BARRETTS_ESOPHAGUS_AND_ESOPHAGUS_CANCER_DN	0.215077082	1.98E-05
REACTOME_NEGATIVE_REGULATION_OF_NOTCH4_SIGNALING	0.215037116	1.98E-05
REACTOME_ANTIVIRAL_MECHANISM_BY_IFN_STIMULATED_GENES	0.214684685	2.05E-05
SENESE_HDAC2_TARGETS_UP	0.214552921	2.07E-05
RHEIN_ALL_GLUCOCORTICOID_THERAPY_DN	0.214275909	2.13E-05
GRAESSMANN_RESPONSE_TO_MC_AND_SERUM_DEPRIVATION_DN	0.2141194	2.16E-05
REACTOME_ASYMMETRIC_LOCALIZATION_OF_PCP_PROTEINS	0.214018656	2.18E-05
REACTOME_MITOTIC_PROPHASE	0.213961723	2.19E-05
KOINUMA_COLON_CANCER_MSI_UP	0.213809967	2.22E-05
BAFNA_MUC4_TARGETS_UP	0.213624638	2.26E-05
KRASNOSELSKAYA_ILF3_TARGETS_DN	0.213428873	2.30E-05
REACTOME_PP2A_MEDIATED_DEPHOSPHORYLATION_OF_KEY_METABOLIC_FACTORS	0.213130987	2.36E-05
REACTOME_PROTEIN_UBIQUITINATION	0.213114848	2.36E-05
REACTOME_GENE_AND_PROTEIN_EXPRESSION_BY_JAK_STAT_SIGNALING_AFTER_INTERLEUKIN_12_STIMULATION	0.212989885	2.39E-05
GAL_LEUKEMIC_STEM_CELL_DN	0.212949989	2.40E-05
PURBEY_TARGETS_OF_CTBP1_NOT_SATB1_UP	0.212797043	2.43E-05
REACTOME_REGULATED_PROTEOLYSIS_OF_P75NTR	0.212670865	2.46E-05
BURTON_ADIPOGENESIS_4	0.212488942	2.50E-05
REACTOME_REGULATION_OF_MRNA_STABILITY_BY_PROTEINS_THAT_BIND_AU_RICH_ELEMENTS	0.212283926	2.55E-05
PASINI_SUZ12_TARGETS_UP	0.212177775	2.57E-05
REACTOME_GLYCOLYSIS	0.212127697	2.58E-05
DORN_ADENOVIRUS_INFECTION_12HR_DN	0.211985306	2.62E-05
REACTOME_SUMOYLATION_OF_DNA_DAMAGE_RESPONSE_AND_REPAIR_PROTEINS	0.211830441	2.65E-05
HESS_TARGETS_OF_HOXA9_AND_MEIS1_UP	0.211720643	2.68E-05
BOYLAN_MULTIPLE_MYELOMA_C_CLUSTER_UP	0.211624237	2.70E-05
JAIN_NFKB_SIGNALING	0.211615702	2.70E-05
MCCABE_HOXC6_TARGETS_CANCER_DN	0.211516104	2.73E-05
REACTOME_EPH_EPHRIN_SIGNALING	0.211409115	2.75E-05
PURBEY_TARGETS_OF_CTBP1_AND_SATB1_UP	0.211190221	2.81E-05
SLEBOS_HEAD_AND_NECK_CANCER_WITH_HPV_UP	0.211029675	2.85E-05
REACTOME_TCF_DEPENDENT_SIGNALING_IN_RESPONSE_TO_WNT	0.210944741	2.87E-05
REACTOME_METABOLISM_OF_POLYAMINES	0.210800943	2.91E-05
PANGAS_TUMOR_SUPPRESSION_BY_SMAD1_AND_SMAD5_DN	0.210367832	3.02E-05
GROSS_HYPOXIA_VIA_ELK3_ONLY_UP	0.210362172	3.02E-05
DAZARD_RESPONSE_TO_UV_SCC_DN	0.210327427	3.03E-05
LEE_BMP2_TARGETS_DN	0.210323568	3.03E-05
MACLACHLAN_BRCA1_TARGETS_UP	0.210293144	3.04E-05
WANG_THOC1_TARGETS_UP	0.21024881	3.05E-05
REACTOME_N_GLYCAN_ANTENNAE_ELONGATION_IN_THE_MEDIAL_TRANS_GOLGI	0.210150571	3.08E-05
BIOCARTA_PRC2_PATHWAY	0.20996907	3.13E-05
UDAYAKUMAR_MED1_TARGETS_UP	0.209942712	3.14E-05
REACTOME_HOST_INTERACTIONS_WITH_INFLUENZA_FACTORS	0.209736744	3.20E-05
CHEOK_RESPONSE_TO_MERCAPTOPURINE_AND_HD_MTX_DN	0.20969327	3.21E-05
ELVIDGE_HYPOXIA_DN	0.209524672	3.26E-05
REACTOME_DEGRADATION_OF_AXIN	0.209465905	3.27E-05
REACTOME_DEGRADATION_OF_BETA_CATENIN_BY_THE_DESTRUCTION_COMPLEX	0.209405527	3.29E-05
BRUINS_UVC_RESPONSE_LATE	0.209378002	3.30E-05
FIRESTEIN_CTNNB1_PATHWAY_AND_PROLIFERATION	0.2093124	3.32E-05
KEGG_PYRIMIDINE_METABOLISM	0.209293378	3.32E-05
REACTOME_EPHRIN_SIGNALING	0.209287127	3.33E-05
KEGG_PENTOSE_PHOSPHATE_PATHWAY	0.209008772	3.41E-05
REACTOME_FANCONI_ANEMIA_PATHWAY	0.208572703	3.54E-05
REACTOME_GLUCOSE_METABOLISM	0.208564552	3.55E-05
SESTO_RESPONSE_TO_UV_C4	0.208224695	3.65E-05
KUMAR_PATHOGEN_LOAD_BY_MACROPHAGES	0.208217634	3.66E-05
WHITFIELD_CELL_CYCLE_S	0.20820433	3.66E-05
PID_INTEGRIN4_PATHWAY	0.208064107	3.71E-05
DORSAM_HOXA9_TARGETS_UP	0.207791186	3.80E-05
SMID_BREAST_CANCER_NORMAL_LIKE_DN	0.207670143	3.84E-05
GENTILE_UV_RESPONSE_CLUSTER_D1	0.207533186	3.88E-05
REACTOME_COPI_INDEPENDENT_GOLGI_TO_ER_RETROGRADE_TRAFFIC	0.207468886	3.91E-05
TONKS_TARGETS_OF_RUNX1_RUNX1T1_FUSION_MONOCYTE_UP	0.207276161	3.97E-05
IYENGAR_RESPONSE_TO_ADIPOCYTE_FACTORS	0.206961678	4.08E-05
SA_PROGRAMMED_CELL_DEATH	0.206737231	4.16E-05
REACTOME_GLOBAL_GENOME_NUCLEOTIDE_EXCISION_REPAIR_GG_NER	0.206388895	4.29E-05
BILANGES_SERUM_SENSITIVE_VIA_TSC2	0.206138955	4.39E-05
REACTOME_TRANSLESION_SYNTHESIS_BY_POLH	0.206045784	4.42E-05
KIM_WT1_TARGETS_DN	0.205986371	4.45E-05
CAIRO_HEPATOBLASTOMA_POOR_SURVIVAL	0.20572285	4.55E-05
REACTOME_UB_SPECIFIC_PROCESSING_PROTEASES	0.205652124	4.58E-05
BHAT_ESR1_TARGETS_VIA_AKT1_UP	0.205628181	4.59E-05
REACTOME_RECRUITMENT_OF_NUMA_TO_MITOTIC_CENTROSOMES	0.205592205	4.60E-05
PIONTEK_PKD1_TARGETS_DN	0.205383416	4.69E-05
CARDOSO_RESPONSE_TO_GAMMA_RADIATION_AND_3AB	0.205354896	4.70E-05
REACTOME_CRISTAE_FORMATION	0.205081272	4.81E-05
TAKADA_GASTRIC_CANCER_COPY_NUMBER_UP	0.205010157	4.84E-05
OUELLET_OVARIAN_CANCER_INVASIVE_VS_LMP_UP	0.204999907	4.84E-05
PID_P75_NTR_PATHWAY	0.204915134	4.88E-05
KAMMINGA_SENESCENCE	0.204686435	4.98E-05
POMEROY_MEDULLOBLASTOMA_PROGNOSIS_DN	0.204436678	5.09E-05
REACTOME_INTERLEUKIN_1_SIGNALING	0.204228518	5.18E-05
MARTINEZ_TP53_TARGETS_DN	0.204089526	5.24E-05
DANG_BOUND_BY_MYC	0.204045963	5.26E-05
FORTSCHEGGER_PHF8_TARGETS_DN	0.204020026	5.27E-05
WHITFIELD_CELL_CYCLE_G1_S	0.203837552	5.36E-05
WANG_SMARCE1_TARGETS_DN	0.203756032	5.39E-05
ELLWOOD_MYC_TARGETS_UP	0.203615779	5.46E-05
REACTOME_SYNAPTIC_ADHESION_LIKE_MOLECULES	0.203519652	5.51E-05
NUNODA_RESPONSE_TO_DASATINIB_IMATINIB_UP	0.203427144	5.55E-05
REACTOME_VIF_MEDIATED_DEGRADATION_OF_APOBEC3G	0.203188382	5.67E-05
REACTOME_NUCLEAR_PORE_COMPLEX_NPC_DISASSEMBLY	0.203046252	5.73E-05
REACTOME_TRANSCRIPTIONAL_REGULATION_BY_RUNX3	0.203015276	5.75E-05
MULLIGHAN_NPM1_MUTATED_SIGNATURE_2_UP	0.202958091	5.78E-05
AMIT_EGF_RESPONSE_20_MCF10A	0.202908688	5.80E-05
REACTOME_INTERACTIONS_OF_REV_WITH_HOST_CELLULAR_PROTEINS	0.202826075	5.84E-05
KEGG_STARCH_AND_SUCROSE_METABOLISM	0.202691117	5.91E-05
BORLAK_LIVER_CANCER_EGF_UP	0.202623709	5.95E-05
FERRANDO_T_ALL_WITH_MLL_ENL_FUSION_DN	0.202592999	5.96E-05
VERRECCHIA_RESPONSE_TO_TGFB1_C4	0.202525854	6.00E-05
REACTOME_FOLDING_OF_ACTIN_BY_CCT_TRIC	0.202424415	6.05E-05
MODY_HIPPOCAMPUS_PRENATAL	0.202213508	6.16E-05
SHETH_LIVER_CANCER_VS_TXNIP_LOSS_PAM6	0.20221195	6.16E-05
REACTOME_TRANSPORT_OF_MATURE_MRNAS_DERIVED_FROM_INTRONLESS_TRANSCRIPTS	0.202187668	6.17E-05
REACTOME_SLC_TRANSPORTER_DISORDERS	0.202066113	6.24E-05
VERRECCHIA_DELAYED_RESPONSE_TO_TGFB1	0.201899995	6.33E-05
BIOCARTA_CTBP1_PATHWAY	0.201856601	6.35E-05
PID_SYNDECAN_2_PATHWAY	0.201759414	6.40E-05
GRUETZMANN_PANCREATIC_CANCER_UP	0.201647362	6.47E-05
COULOUARN_TEMPORAL_TGFB1_SIGNATURE_UP	0.201375158	6.62E-05
REACTOME_METABOLISM_OF_NUCLEOTIDES	0.2012461	6.69E-05
PID_MET_PATHWAY	0.200728079	6.99E-05
BYSTRYKH_HEMATOPOIESIS_STEM_CELL_FLI1	0.199858255	7.53E-05
SESTO_RESPONSE_TO_UV_C2	0.199714479	7.62E-05
SESTO_RESPONSE_TO_UV_C3	0.19959551	7.70E-05
KENNY_CTNNB1_TARGETS_UP	0.199277482	7.91E-05
KIM_WT1_TARGETS_12HR_DN	0.199262351	7.92E-05
MATTIOLI_MULTIPLE_MYELOMA_SUBGROUPS	0.199201496	7.96E-05
REACTOME_HSF1_ACTIVATION	0.198982593	8.11E-05
BIOCARTA_P53_PATHWAY	0.19894668	8.13E-05
GENTILE_UV_LOW_DOSE_UP	0.19881132	8.22E-05
LOPEZ_MESOTHELIOMA_SURVIVAL_WORST_VS_BEST_UP	0.198790403	8.24E-05
REACTOME_ACTIVATION_OF_CASPASES_THROUGH_APOPTOSOME_MEDIATED_CLEAVAGE	0.19839159	8.52E-05
MOOTHA_GLYCOGEN_METABOLISM	0.198388345	8.52E-05
RIZ_ERYTHROID_DIFFERENTIATION_CCNE1	0.198272636	8.60E-05
YIH_RESPONSE_TO_ARSENITE_C3	0.19810378	8.73E-05
PROVENZANI_METASTASIS_DN	0.197982338	8.82E-05
BIOCARTA_PLK3_PATHWAY	0.197901468	8.88E-05
STAMBOLSKY_BOUND_BY_MUTATED_TP53	0.197799539	8.95E-05
VERRECCHIA_RESPONSE_TO_TGFB1_C5	0.197753302	8.99E-05
ZHAN_MULTIPLE_MYELOMA_CD2_DN	0.197646972	9.07E-05
IVANOV_MUTATED_IN_COLON_CANCER	0.197623489	9.09E-05
PID_ARF_3PATHWAY	0.19713166	9.47E-05
TOMLINS_METASTASIS_UP	0.197115183	9.48E-05
MALONEY_RESPONSE_TO_17AAG_DN	0.197113748	9.48E-05
MARSHALL_VIRAL_INFECTION_RESPONSE_DN	0.197062194	9.52E-05
SESTO_RESPONSE_TO_UV_C8	0.196821019	9.72E-05
BIOCARTA_RAS_PATHWAY	0.196431687	0.000100357
CHESLER_BRAIN_QTL_TRANS	0.196415294	0.000100494
REACTOME_NEGATIVE_REGULATION_OF_ACTIVITY_OF_TFAP2_AP_2_FAMILY_TRANSCRIPTION_FACTORS	0.196335533	0.000101163
REACTOME_NUCLEOTIDE_SALVAGE	0.196243467	0.000101941
REACTOME_DOWNSTREAM_SIGNALING_EVENTS_OF_B_CELL_RECEPTOR_BCR	0.196018702	0.000103863
REACTOME_TRANSMISSION_ACROSS_ELECTRICAL_SYNAPSES	0.195962361	0.00010435
MOREAUX_B_LYMPHOCYTE_MATURATION_BY_TACI_DN	0.195829028	0.000105511
REACTOME_VESICLE_MEDIATED_TRANSPORT	0.195804268	0.000105728
REACTOME_PREFOLDIN_MEDIATED_TRANSFER_OF_SUBSTRATE_TO_CCT_TRIC	0.195758026	0.000106134
SESTO_RESPONSE_TO_UV_C5	0.195652499	0.000107067
SMIRNOV_RESPONSE_TO_IR_6HR_DN	0.195588288	0.000107638
BROWNE_HCMV_INFECTION_1HR_DN	0.195463158	0.00010876
MYLLYKANGAS_AMPLIFICATION_HOT_SPOT_22	0.195085446	0.000112213
LINSLEY_MIR16_TARGETS	0.194802453	0.000114867
WATANABE_COLON_CANCER_MSI_VS_MSS_UP	0.194782255	0.000115059
ALFANO_MYC_TARGETS	0.194749303	0.000115372
KIM_BIPOLAR_DISORDER_OLIGODENDROCYTE_DENSITY_CORR_DN	0.194663469	0.000116192
REACTOME_ASSEMBLY_OF_THE_ORC_COMPLEX_AT_THE_ORIGIN_OF_REPLICATION	0.194597543	0.000116825
REACTOME_TRANSPORT_OF_MATURE_TRANSCRIPT_TO_CYTOPLASM	0.194440261	0.00011835
REACTOME_TRANSPORT_OF_THE_SLBP_DEPENDANT_MATURE_MRNA	0.194310616	0.000119621
COLINA_TARGETS_OF_4EBP1_AND_4EBP2	0.194203195	0.000120683
REACTOME_CENTROSOME_MATURATION	0.194165245	0.000121061
REACTOME_MITOPHAGY	0.194053308	0.000122181
REACTOME_P75_NTR_RECEPTOR_MEDIATED_SIGNALLING	0.193986834	0.00012285
KYNG_WERNER_SYNDROM_AND_NORMAL_AGING_DN	0.193785573	0.000124899
REACTOME_SUMOYLATION_OF_IMMUNE_RESPONSE_PROTEINS	0.193715567	0.000125619
PRAMOONJAGO_SOX4_TARGETS_UP	0.193650343	0.000126293
REACTOME_POST_TRANSLATIONAL_MODIFICATION:_SYNTHESIS_OF_GPI_ANCHORED_PROTEINS	0.193595216	0.000126866
REACTOME_TNFR2_NON_CANONICAL_NF_KB_PATHWAY	0.193548194	0.000127356
DARWICHE_PAPILLOMA_RISK_LOW_UP	0.193505696	0.000127801
SESTO_RESPONSE_TO_UV_C0	0.193490617	0.000127959
REACTOME_P38MAPK_EVENTS	0.193405619	0.000128854
BURTON_ADIPOGENESIS_10	0.193388054	0.00012904
QI_HYPOXIA_TARGETS_OF_HIF1A_AND_FOXA2	0.193299401	0.000129981
LIM_MAMMARY_LUMINAL_PROGENITOR_DN	0.193208625	0.000130951
MARKS_HDAC_TARGETS_UP	0.193190845	0.000131142
REACTOME_WNT_MEDIATED_ACTIVATION_OF_DVL	0.192738043	0.000136089
REACTOME_CELLULAR_SENESCENCE	0.192666097	0.000136892
PID_DELTA_NP63_PATHWAY	0.192612357	0.000137494
SASSON_RESPONSE_TO_GONADOTROPHINS_UP	0.192591075	0.000137733
REACTOME_CONVERSION_FROM_APC_C:CDC20_TO_APC_C:CDH1_IN_LATE_ANAPHASE	0.192445912	0.000139374
CHESLER_BRAIN_D6MIT150_QTL_TRANS	0.192270986	0.000141376
WORSCHECH_TUMOR_EVASION_AND_TOLEROGENICITY_DN	0.192153613	0.000142735
REACTOME_FORMATION_OF_TUBULIN_FOLDING_INTERMEDIATES_BY_CCT_TRIC	0.192146465	0.000142818
HOLLEMAN_ASPARAGINASE_RESISTANCE_B_ALL_DN	0.191965364	0.00014494
REACTOME_RESOLUTION_OF_ABASIC_SITES_AP_SITES	0.191692072	0.000148197
KEGG_BLADDER_CANCER	0.191674211	0.000148412
REACTOME_OLFACTORY_SIGNALING_PATHWAY	0.191640599	0.000148818
WOOD_EBV_EBNA1_TARGETS_UP	0.19144879	0.000151155
PID_TELOMERASE_PATHWAY	0.191348066	0.000152395
COATES_MACROPHAGE_M1_VS_M2_DN	0.191232045	0.000153836
BYSTRYKH_HEMATOPOIESIS_STEM_CELL_AND_BRAIN_QTL_TRANS	0.191200838	0.000154226
BIOCARTA_AKAP95_PATHWAY	0.191064461	0.000155939
BROWNE_HCMV_INFECTION_14HR_UP	0.19104646	0.000156167
KYNG_RESPONSE_TO_H2O2_VIA_ERCC6_DN	0.190972796	0.000157102
WEBER_METHYLATED_ICP_IN_SPERM_DN	0.190968799	0.000157152
KARLSSON_TGFB1_TARGETS_UP	0.190930662	0.000157638
REACTOME_GLYCOGEN_SYNTHESIS	0.190843461	0.000158755
REACTOME_CROSS_PRESENTATION_OF_SOLUBLE_EXOGENOUS_ANTIGENS_ENDOSOMES	0.19078472	0.000159511
SCHAEFFER_PROSTATE_DEVELOPMENT_AND_CANCER_BOX5_DN	0.190609455	0.000161788
REACTOME_SENSING_OF_DNA_DOUBLE_STRAND_BREAKS	0.19024614	0.000166605
REACTOME_IRE1ALPHA_ACTIVATES_CHAPERONES	0.190073064	0.000168946
PARK_HSC_VS_MULTIPOTENT_PROGENITORS_DN	0.189973328	0.00017031
MURAKAMI_UV_RESPONSE_24HR	0.189805212	0.000172631
REACTOME_TP53_REGULATES_TRANSCRIPTION_OF_DNA_REPAIR_GENES	0.189687928	0.000174268
REACTOME_ESTABLISHMENT_OF_SISTER_CHROMATID_COHESION	0.189315732	0.00017956
PID_PRL_SIGNALING_EVENTS_PATHWAY	0.189263793	0.00018031
REACTOME_ABC_TRANSPORTER_DISORDERS	0.189261642	0.000180342
REACTOME_POU5F1_OCT4_SOX2_NANOG_REPRESS_GENES_RELATED_TO_DIFFERENTIATION	0.189017301	0.000183912
TERAO_AOX4_TARGETS_HG_UP	0.188763059	0.000187696
REACTOME_SUMOYLATION_OF_SUMOYLATION_PROTEINS	0.188726824	0.000188242
STONER_ESOPHAGEAL_CARCINOGENESIS_DN	0.188696372	0.000188701
DANG_MYC_TARGETS_UP	0.188521167	0.000191365
SENESE_HDAC3_TARGETS_DN	0.188353677	0.000193944
MIKHAYLOVA_OXIDATIVE_STRESS_RESPONSE_VIA_VHL_UP	0.188176829	0.000196703
PID_MYC_PATHWAY	0.188070046	0.000198386
REACTOME_COOPERATION_OF_PREFOLDIN_AND_TRIC_CCT_IN_ACTIN_AND_TUBULIN_FOLDING	0.188053396	0.00019865
GALLUZZI_PERMEABILIZE_MITOCHONDRIA	0.18791598	0.000200839
YANG_BREAST_CANCER_ESR1_BULK_DN	0.187719963	0.000204001
REACTOME_REGULATION_OF_LIPID_METABOLISM_BY_PEROXISOME_PROLIFERATOR_ACTIVATED_RECEPTOR_ALPHA_PPARALPHA	0.187643688	0.000205244
REACTOME_INTERLEUKIN_1_FAMILY_SIGNALING	0.187388369	0.000209455
REACTOME_SIGNALING_BY_MET	0.187334173	0.00021036
DACOSTA_UV_RESPONSE_VIA_ERCC3_COMMON_UP	0.187331196	0.00021041
REACTOME_CLASS_I_MHC_MEDIATED_ANTIGEN_PROCESSING_PRESENTATION	0.187137896	0.000213666
KEGG_SPLICEOSOME	0.187000389	0.000216011
DER_IFN_GAMMA_RESPONSE_UP	0.186947436	0.00021692
LIU_SOX4_TARGETS_DN	0.186689471	0.000221402
REACTOME_TRYPTOPHAN_CATABOLISM	0.186213491	0.0002299
REACTOME_NEDDYLATION	0.186165601	0.000230771
SARTIPY_NORMAL_AT_INSULIN_RESISTANCE_UP	0.186163064	0.000230818
YAMASHITA_LIVER_CANCER_WITH_EPCAM_UP	0.18569382	0.000239525
BIOCARTA_NDKDYNAMIN_PATHWAY	0.185545203	0.000242346
PID_EPHA2_FWD_PATHWAY	0.185116029	0.000250669
SCIAN_INVERSED_TARGETS_OF_TP53_AND_TP73_UP	0.184987104	0.00025322
FU_INTERACT_WITH_ALKBH8	0.184705157	0.000258885
WU_HBX_TARGETS_1_UP	0.184507605	0.000262925
FARMER_BREAST_CANCER_BASAL_VS_LULMINAL	0.184501971	0.000263041
CEBALLOS_TARGETS_OF_TP53_AND_MYC_DN	0.18449199	0.000263247
REACTOME_PROCESSING_OF_CAPPED_INTRONLESS_PRE_MRNA	0.184431307	0.000264501
ENK_UV_RESPONSE_KERATINOCYTE_DN	0.184386571	0.000265429
REACTOME_DOWNREGULATION_OF_ERBB4_SIGNALING	0.18430121	0.000267208
REACTOME_DSCAM_INTERACTIONS	0.184265313	0.00026796
WHITFIELD_CELL_CYCLE_M_G1	0.184185707	0.000269634
REACTOME_RUNX1_REGULATES_TRANSCRIPTION_OF_GENES_INVOLVED_IN_WNT_SIGNALING	0.184149778	0.000270392
PID_HIV_NEF_PATHWAY	0.184021476	0.000273118
PID_CASPASE_PATHWAY	0.183988458	0.000273823
LIEN_BREAST_CARCINOMA_METAPLASTIC_VS_DUCTAL_UP	0.183987069	0.000273853
SHETH_LIVER_CANCER_VS_TXNIP_LOSS_PAM3	0.18378847	0.000278133
DACOSTA_UV_RESPONSE_VIA_ERCC3_TTD_UP	0.183759718	0.000278758
REACTOME_NEF_MEDIATED_CD8_DOWN_REGULATION	0.183636532	0.000281449
WELCSH_BRCA1_TARGETS_DN	0.183204146	0.000291091
REACTOME_SYNTHESIS_OF_DOLICHYL_PHOSPHATE	0.183068007	0.000294189
KYNG_DNA_DAMAGE_BY_4NQO_OR_UV	0.18276956	0.00030109
XU_HGF_SIGNALING_NOT_VIA_AKT1_6HR	0.182707825	0.000302537
YIH_RESPONSE_TO_ARSENITE_C1	0.182447312	0.000308711
REACTOME_FORMATION_OF_SENESCENCE_ASSOCIATED_HETEROCHROMATIN_FOCI_SAHF	0.182430213	0.000309121
REACTOME_FCERI_MEDIATED_NF_KB_ACTIVATION	0.18236126	0.000310777
REACTOME_EPHB_MEDIATED_FORWARD_SIGNALING	0.182251728	0.000313424
REACTOME_INTERACTIONS_OF_VPR_WITH_HOST_CELLULAR_PROTEINS	0.182126024	0.000316488
DAZARD_UV_RESPONSE_CLUSTER_G4	0.18202753	0.000318909
SEIDEN_ONCOGENESIS_BY_MET	0.181874809	0.000322696
KEGG_GALACTOSE_METABOLISM	0.18169484	0.000327213
LI_WILMS_TUMOR_VS_FETAL_KIDNEY_2_UP	0.181694385	0.000327224
REACTOME_NUCLEOTIDE_EXCISION_REPAIR	0.181673158	0.000327761
DACOSTA_LOW_DOSE_UV_RESPONSE_VIA_ERCC3_XPCS_DN	0.18167122	0.00032781
GROSS_HIF1A_TARGETS_DN	0.181480646	0.000332665
REACTOME_RHO_GTPASES_ACTIVATE_RHOTEKIN_AND_RHOPHILINS	0.181391131	0.000334969
PID_HIF1A_PATHWAY	0.181261015	0.000338344
KEGG_DRUG_METABOLISM_OTHER_ENZYMES	0.181049735	0.000343892
REACTOME_EXPORT_OF_VIRAL_RIBONUCLEOPROTEINS_FROM_NUCLEUS	0.180998463	0.000345251
REACTOME_VIRAL_MESSENGER_RNA_SYNTHESIS	0.180987502	0.000345542
DORMOY_ELAVL1_TARGETS	0.180970462	0.000345996
REACTOME_SUMOYLATION_OF_TRANSCRIPTION_FACTORS	0.180961745	0.000346228
HINATA_NFKB_TARGETS_FIBROBLAST_UP	0.180916626	0.000347431
JAZAG_TGFB1_SIGNALING_UP	0.180899664	0.000347884
OHM_EMBRYONIC_CARCINOMA_UP	0.180822721	0.000349948
HUPER_BREAST_BASAL_VS_LUMINAL_UP	0.180663341	0.000354258
WENG_POR_TARGETS_GLOBAL_UP	0.180495954	0.000358839
PELLICCIOTTA_HDAC_IN_ANTIGEN_PRESENTATION_UP	0.180387359	0.00036184
HIRSCH_CELLULAR_TRANSFORMATION_SIGNATURE_DN	0.180244618	0.00036582
SATO_SILENCED_BY_METHYLATION_IN_PANCREATIC_CANCER_2	0.180100751	0.000369873
REACTOME_RNA_POLYMERASE_II_TRANSCRIPTION_TERMINATION	0.180070475	0.000370731
KATSANOU_ELAVL1_TARGETS_DN	0.180053	0.000371227
LANDIS_ERBB2_BREAST_PRENEOPLASTIC_UP	0.180036961	0.000371683
JOHNSTONE_PARVB_TARGETS_3_DN	0.179931027	0.000374708
REACTOME_ERKS_ARE_INACTIVATED	0.179882884	0.00037609
PID_NECTIN_PATHWAY	0.179792964	0.000378684
MURAKAMI_UV_RESPONSE_6HR_DN	0.179783142	0.000378969
JIANG_HYPOXIA_NORMAL	0.179558849	0.000385517
CHIANG_LIVER_CANCER_SUBCLASS_UNANNOTATED_DN	0.179534554	0.000386233
REACTOME_TELOMERE_MAINTENANCE	0.17948776	0.000387614
BIOCARTA_ARAP_PATHWAY	0.179430683	0.000389306
REACTOME_POLB_DEPENDENT_LONG_PATCH_BASE_EXCISION_REPAIR	0.1793975	0.000390293
MONNIER_POSTRADIATION_TUMOR_ESCAPE_UP	0.179018778	0.000401719
KYNG_WERNER_SYNDROM_AND_NORMAL_AGING_UP	0.178922658	0.000404669
REACTOME_CASPASE_MEDIATED_CLEAVAGE_OF_CYTOSKELETAL_PROTEINS	0.178810377	0.000408139
ONDER_CDH1_TARGETS_2_DN	0.178628023	0.000413835
JIANG_HYPOXIA_VIA_VHL	0.178537868	0.000416678
WU_HBX_TARGETS_2_DN	0.178352597	0.000422578
GRAESSMANN_RESPONSE_TO_MC_AND_DOXORUBICIN_DN	0.178195157	0.000427653
SESTO_RESPONSE_TO_UV_C7	0.178138618	0.000429489
CONRAD_STEM_CELL	0.178090628	0.000431053
WANG_ADIPOGENIC_GENES_REPRESSED_BY_SIRT1	0.177906472	0.000437105
REACTOME_TRANSPORT_OF_NUCLEOTIDE_SUGARS	0.177823362	0.000439862
VANDESLUIS_COMMD1_TARGETS_GROUP_2_UP	0.177777089	0.000441404
REACTOME_TRANSCRIPTION_COUPLED_NUCLEOTIDE_EXCISION_REPAIR_TC_NER	0.177745653	0.000442455
HIRSCH_CELLULAR_TRANSFORMATION_SIGNATURE_UP	0.177655632	0.000445476
REACTOME_DEX_H_BOX_HELICASES_ACTIVATE_TYPE_I_IFN_AND_INFLAMMATORY_CYTOKINES_PRODUCTION	0.177611855	0.000446952
REACTOME_TRNA_PROCESSING_IN_THE_NUCLEUS	0.177576822	0.000448136
BENPORATH_MYC_MAX_TARGETS	0.177500911	0.000450713
REACTOME_SIGNALING_BY_WNT	0.177416266	0.000453602
REACTOME_SLBP_DEPENDENT_PROCESSING_OF_REPLICATION_DEPENDENT_HISTONE_PRE_MRNAS	0.177035718	0.000466806
WACKER_HYPOXIA_TARGETS_OF_VHL	0.17694121	0.00047014
FLECHNER_PBL_KIDNEY_TRANSPLANT_REJECTED_VS_OK_DN	0.176775108	0.000476053
REACTOME_NUCLEAR_IMPORT_OF_REV_PROTEIN	0.176760448	0.000476578
REACTOME_RETROGRADE_NEUROTROPHIN_SIGNALLING	0.176748093	0.000477022
REACTOME_NUCLEOSOME_ASSEMBLY	0.176484459	0.000486567
SCHMIDT_POR_TARGETS_IN_LIMB_BUD_UP	0.176391449	0.000489977
GHANDHI_BYSTANDER_IRRADIATION_UP	0.176333325	0.000492119
MARTORIATI_MDM4_TARGETS_FETAL_LIVER_UP	0.176202009	0.000496991
MARTINEZ_RB1_AND_TP53_TARGETS_DN	0.176126075	0.000499828
KEGG_GLYOXYLATE_AND_DICARBOXYLATE_METABOLISM	0.17589874	0.000508413
AMIT_EGF_RESPONSE_120_MCF10A	0.175871975	0.000509433
REACTOME_GALACTOSE_CATABOLISM	0.175671474	0.000517133
BIOCARTA_TNFR1_PATHWAY	0.175591841	0.000520221
NADELLA_PRKAR1A_TARGETS_UP	0.175248869	0.000533716
SCHAEFFER_PROSTATE_DEVELOPMENT_6HR_DN	0.175163924	0.000537109
REACTOME_RECEPTOR_MEDIATED_MITOPHAGY	0.17514759	0.000537763
MCBRYAN_PUBERTAL_BREAST_6_7WK_DN	0.174819944	0.000551052
REACTOME_DNA_DAMAGE_RECOGNITION_IN_GG_NER	0.174796294	0.000552023
KANNAN_TP53_TARGETS_DN	0.174765112	0.000553305
HASLINGER_B_CLL_WITH_CHROMOSOME_12_TRISOMY	0.174594399	0.000560376
SESTO_RESPONSE_TO_UV_C6	0.174583306	0.000560838
REACTOME_PROTEIN_FOLDING	0.174348694	0.000570699
REACTOME_TRANSPORT_TO_THE_GOLGI_AND_SUBSEQUENT_MODIFICATION	0.174326944	0.000571622
KEGG_NON_HOMOLOGOUS_END_JOINING	0.174250372	0.00057488
BIOCARTA_MPR_PATHWAY	0.174151926	0.000579094
REACTOME_PROCESSING_OF_CAPPED_INTRON_CONTAINING_PRE_MRNA	0.174094453	0.000581567
KEGG_PANCREATIC_CANCER	0.174083442	0.000582042
REACTOME_DEATH_RECEPTOR_SIGNALLING	0.174004688	0.00058545
SIMBULAN_UV_RESPONSE_IMMORTALIZED_DN	0.173888965	0.000590491
PID_LIS1_PATHWAY	0.173863998	0.000591584
BILD_E2F3_ONCOGENIC_SIGNATURE	0.173846665	0.000592343
LOPEZ_MESOTHELIOMA_SURVIVAL_DN	0.173789782	0.000594843
BIOCARTA_SODD_PATHWAY	0.173513233	0.000607137
REACTOME_TFAP2_AP_2_FAMILY_REGULATES_TRANSCRIPTION_OF_CELL_CYCLE_FACTORS	0.173480193	0.000608621
WEIGEL_OXIDATIVE_STRESS_BY_TBH_AND_H2O2	0.173469194	0.000609116
REACTOME_AKT_PHOSPHORYLATES_TARGETS_IN_THE_CYTOSOL	0.173276694	0.000617838
LASTOWSKA_NEUROBLASTOMA_COPY_NUMBER_UP	0.173216121	0.000620607
REACTOME_HSF1_DEPENDENT_TRANSACTIVATION	0.17317378	0.000622548
NOUSHMEHR_GBM_GERMLINE_MUTATED	0.173127052	0.000624698
BIOCARTA_FREE_PATHWAY	0.172902496	0.000635125
REACTOME_ENDOSOMAL_SORTING_COMPLEX_REQUIRED_FOR_TRANSPORT_ESCRT	0.172764456	0.000641614
BIOCARTA_SM_PATHWAY	0.172626386	0.000648167
MATZUK_IMPLANTATION_AND_UTERINE	0.172367547	0.000660617
KEGG_GLYCOSPHINGOLIPID_BIOSYNTHESIS_LACTO_AND_NEOLACTO_SERIES	0.171990081	0.000679172
RAMALHO_STEMNESS_UP	0.171908742	0.000683233
WANG_CLIM2_TARGETS_DN	0.171644992	0.000696556
BILD_MYC_ONCOGENIC_SIGNATURE	0.171602706	0.000698714
BAKER_HEMATOPOIESIS_STAT3_TARGETS	0.171504095	0.000703772
DASU_IL6_SIGNALING_SCAR_UP	0.171210277	0.000719041
REACTOME_MHC_CLASS_II_ANTIGEN_PRESENTATION	0.171134174	0.000723046
REACTOME_NOTCH3_ACTIVATION_AND_TRANSMISSION_OF_SIGNAL_TO_THE_NUCLEUS	0.171127759	0.000723385
SPIELMAN_LYMPHOBLAST_EUROPEAN_VS_ASIAN_UP	0.171063399	0.000726789
REACTOME_DEFECTIVE_TPR_MAY_CONFER_SUSCEPTIBILITY_TOWARDS_THYROID_PAPILLARY_CARCINOMA_TPC	0.171011709	0.000729534
REACTOME_SIGNALING_BY_TGF_BETA_RECEPTOR_COMPLEX	0.171010449	0.000729601
PID_HDAC_CLASSI_PATHWAY	0.17099966	0.000730175
CHICAS_RB1_TARGETS_LOW_SERUM	0.170929263	0.000733932
REACTOME_ASSOCIATION_OF_TRIC_CCT_WITH_TARGET_PROTEINS_DURING_BIOSYNTHESIS	0.170724155	0.00074498
REACTOME_CARBOXYTERMINAL_POST_TRANSLATIONAL_MODIFICATIONS_OF_TUBULIN	0.170618199	0.000750748
REACTOME_VITAMIN_B2_RIBOFLAVIN_METABOLISM	0.170596897	0.000751912
REACTOME_SUMOYLATION_OF_RNA_BINDING_PROTEINS	0.170584859	0.000752571
GARY_CD5_TARGETS_DN	0.170172772	0.000775448
REACTOME_GLYCOGEN_METABOLISM	0.1701458	0.000776967
WEST_ADRENOCORTICAL_CARCINOMA_VS_ADENOMA_UP	0.170083067	0.000780512
LIN_APC_TARGETS	0.170013266	0.000784474
REACTOME_RUNX1_REGULATES_TRANSCRIPTION_OF_GENES_INVOLVED_IN_DIFFERENTIATION_OF_HSCS	0.170000121	0.000785222
PID_RB_1PATHWAY	0.169948247	0.000788181
REACTOME_CLEC7A_DECTIN_1_SIGNALING	0.169888436	0.000791605
REACTOME_MRNA_SPLICING	0.16973431	0.000800493
REACTOME_ORGANIC_ANION_TRANSPORTERS	0.169562338	0.000810519
BIOCARTA_PTC1_PATHWAY	0.169414408	0.000819236
ZHENG_IL22_SIGNALING_DN	0.169304641	0.00082576
KEGG_BASE_EXCISION_REPAIR	0.169173689	0.000833606
STANELLE_E2F1_TARGETS	0.169130314	0.00083622
PETROVA_ENDOTHELIUM_LYMPHATIC_VS_BLOOD_UP	0.168847356	0.000853459
SABATES_COLORECTAL_ADENOMA_UP	0.168826744	0.000854728
REACTOME_MACROAUTOPHAGY	0.16866554	0.000864709
MMS_MOUSE_LYMPH_HIGH_4HRS_UP	0.168598989	0.000868861
GHANDHI_DIRECT_IRRADIATION_UP	0.168591013	0.00086936
REACTOME_DUAL_INCISION_IN_TC_NER	0.168544175	0.000872294
REACTOME_ACTIVATION_OF_NOXA_AND_TRANSLOCATION_TO_MITOCHONDRIA	0.168330804	0.000885779
KEGG_GLYCOSPHINGOLIPID_BIOSYNTHESIS_GLOBO_SERIES	0.16814994	0.000897361
REACTOME_SUMOYLATION_OF_UBIQUITINYLATION_PROTEINS	0.167829811	0.000918202
REACTOME_ZBP1_DAI_MEDIATED_INDUCTION_OF_TYPE_I_IFNS	0.167804972	0.000919838
REACTOME_ENDOSOMAL_VACUOLAR_PATHWAY	0.167609041	0.000932835
KEGG_SMALL_CELL_LUNG_CANCER	0.167405218	0.000946534
REACTOME_PROCESSING_OF_INTRONLESS_PRE_MRNAS	0.167287064	0.000954561
CHARAFE_BREAST_CANCER_LUMINAL_VS_BASAL_DN	0.16690997	0.0009806
KAN_RESPONSE_TO_ARSENIC_TRIOXIDE	0.166842888	0.0009853
BIOCARTA_HIVNEF_PATHWAY	0.166819454	0.000986947
PID_P53_REGULATION_PATHWAY	0.166397007	0.001017072
GROSS_HYPOXIA_VIA_ELK3_ONLY_DN	0.166222559	0.001029758
ZHANG_BREAST_CANCER_PROGENITORS_UP	0.166119563	0.001037317
JIANG_TIP30_TARGETS_DN	0.165921625	0.001051986
REACTOME_NEGATIVE_REGULATORS_OF_DDX58_IFIH1_SIGNALING	0.165736195	0.001065901
HAHTOLA_MYCOSIS_FUNGOIDES_UP	0.16572706	0.001066591
REACTOME_HSP90_CHAPERONE_CYCLE_FOR_STEROID_HORMONE_RECEPTORS_SHR	0.165615309	0.001075064
REACTOME_OPSINS	0.165549493	0.001080083
PID_MYC_REPRESS_PATHWAY	0.165358427	0.001094777
REACTOME_UNFOLDED_PROTEIN_RESPONSE_UPR	0.165221347	0.001105432
PURBEY_TARGETS_OF_CTBP1_AND_SATB1_DN	0.16520237	0.001106914
BIOCARTA_CASPASE_PATHWAY	0.164866536	0.001133456
FARMER_BREAST_CANCER_CLUSTER_3	0.164774582	0.001140824
NIKOLSKY_BREAST_CANCER_12Q24_AMPLICON	0.164407173	0.001170709
APRELIKOVA_BRCA1_TARGETS	0.164268735	0.001182155
WALLACE_JAK2_TARGETS_UP	0.164098748	0.001196351
ZHANG_RESPONSE_TO_CANTHARIDIN_DN	0.163940995	0.001209665
BANDRES_RESPONSE_TO_CARMUSTIN_WITHOUT_MGMT_48HR_DN	0.163694397	0.001230751
BILANGES_RAPAMYCIN_SENSITIVE_GENES	0.163555736	0.001242755
WANG_METHYLATED_IN_BREAST_CANCER	0.163249207	0.001269675
TORCHIA_TARGETS_OF_EWSR1_FLI1_FUSION_TOP20_UP	0.163187044	0.0012752
POS_RESPONSE_TO_HISTAMINE_DN	0.163112437	0.001281859
SHIN_B_CELL_LYMPHOMA_CLUSTER_8	0.162954617	0.001296052
SENESE_HDAC1_AND_HDAC2_TARGETS_UP	0.162876676	0.001303114
REACTOME_SUMOYLATION_OF_CHROMATIN_ORGANIZATION_PROTEINS	0.162860286	0.001304604
RAHMAN_TP53_TARGETS_PHOSPHORYLATED	0.162752623	0.001314427
BRUINS_UVC_RESPONSE_EARLY_LATE	0.162638243	0.001324939
HERNANDEZ_MITOTIC_ARREST_BY_DOCETAXEL_1_DN	0.162543221	0.00133373
REACTOME_TRANSLOCATION_OF_SLC2A4_GLUT4_TO_THE_PLASMA_MEMBRANE	0.162381497	0.001348815
HORTON_SREBF_TARGETS	0.162377618	0.001349179
TURASHVILI_BREAST_DUCTAL_CARCINOMA_VS_DUCTAL_NORMAL_UP	0.162300865	0.001356395
REACTOME_HEDGEHOG_OFF_STATE	0.162135354	0.001372076
OZANNE_AP1_TARGETS_UP	0.161922867	0.001392452
HAHTOLA_SEZARY_SYNDROM_UP	0.161850988	0.001399407
WAKASUGI_HAVE_ZNF143_BINDING_SITES	0.161786847	0.001405641
SA_TRKA_RECEPTOR	0.161767731	0.001407504
REACTOME_RIP_MEDIATED_NFKB_ACTIVATION_VIA_ZBP1	0.161689815	0.001415119
IWANAGA_E2F1_TARGETS_INDUCED_BY_SERUM	0.161427109	0.001441077
PID_NOTCH_PATHWAY	0.161294369	0.001454359
ABRAHAM_ALPC_VS_MULTIPLE_MYELOMA_DN	0.161279524	0.001455851
REACTOME_NONCANONICAL_ACTIVATION_OF_NOTCH3	0.161270396	0.001456769
REACTOME_REGULATION_OF_PTEN_GENE_TRANSCRIPTION	0.161173218	0.001466579
MARIADASON_RESPONSE_TO_CURCUMIN_SULINDAC_5	0.161014522	0.001482728
DIAZ_CHRONIC_MEYLOGENOUS_LEUKEMIA_UP	0.160819392	0.001502809
REACTOME_METABOLISM_OF_NON_CODING_RNA	0.16073894	0.001511161
REACTOME_DEVELOPMENTAL_BIOLOGY	0.160649741	0.00152047
PID_CDC42_PATHWAY	0.16064471	0.001520997
LEONARD_HYPOXIA	0.160631072	0.001522425
DOUGLAS_BMI1_TARGETS_UP	0.160563734	0.001529497
HOFFMANN_IMMATURE_TO_MATURE_B_LYMPHOCYTE_DN	0.160464277	0.001539996
COLLIS_PRKDC_SUBSTRATES	0.160437642	0.001542819
HASINA_NOL7_TARGETS_UP	0.160419977	0.001544693
REACTOME_OVARIAN_TUMOR_DOMAIN_PROTEASES	0.160092266	0.001579855
REACTOME_METABOLISM_OF_RNA	0.159648403	0.001628651
REACTOME_RNA_POLYMERASE_II_PRE_TRANSCRIPTION_EVENTS	0.159607613	0.001633203
SCHLOSSER_MYC_TARGETS_REPRESSED_BY_SERUM	0.159473329	0.001648274
PID_FOXO_PATHWAY	0.159378627	0.001658979
REACTOME_N_GLYCAN_TRIMMING_IN_THE_ER_AND_CALNEXIN_CALRETICULIN_CYCLE	0.159203131	0.001678986
PID_TAP63_PATHWAY	0.159116616	0.001688929
DAZARD_UV_RESPONSE_CLUSTER_G1	0.159055201	0.001696021
NOUSHMEHR_GBM_SOMATIC_MUTATED	0.158834239	0.001721762
BIOCARTA_PARKIN_PATHWAY	0.158786863	0.001727327
PID_A6B1_A6B4_INTEGRIN_PATHWAY	0.158725681	0.001734539
CASTELLANO_HRAS_TARGETS_DN	0.158560788	0.001754112
CUI_TCF21_TARGETS_2_UP	0.158500051	0.001761373
PID_ATF2_PATHWAY	0.15814631	0.00180421
CHIBA_RESPONSE_TO_TSA	0.158135048	0.001805589
DITTMER_PTHLH_TARGETS_DN	0.158060385	0.001814758
ELVIDGE_HIF1A_TARGETS_DN	0.157879146	0.001837192
STEIN_ESRRA_TARGETS	0.157833042	0.001842939
ZHONG_SECRETOME_OF_LUNG_CANCER_AND_FIBROBLAST	0.157512585	0.001883344
BURTON_ADIPOGENESIS_PEAK_AT_8HR	0.15727065	0.001914383
BASSO_B_LYMPHOCYTE_NETWORK	0.157112657	0.001934904
KEGG_AMINO_SUGAR_AND_NUCLEOTIDE_SUGAR_METABOLISM	0.157100925	0.001936436
LEE_METASTASIS_AND_RNA_PROCESSING_UP	0.157078023	0.00193943
LIU_CMYB_TARGETS_UP	0.157059352	0.001941873
REACTOME_MET_PROMOTES_CELL_MOTILITY	0.157008108	0.001948595
MUELLER_COMMON_TARGETS_OF_AML_FUSIONS_UP	0.156872584	0.001966473
KYNG_ENVIRONMENTAL_STRESS_RESPONSE_DN	0.156746262	0.001983272
LEIN_MEDULLA_MARKERS	0.156603832	0.00200237
FIGUEROA_AML_METHYLATION_CLUSTER_1_DN	0.15636559	0.002034693
KIM_WT1_TARGETS_UP	0.156343734	0.002037682
REACTOME_ATF6_ATF6_ALPHA_ACTIVATES_CHAPERONES	0.156328177	0.002039812
CHANG_IMMORTALIZED_BY_HPV31_DN	0.15616863	0.002061774
REACTOME_TRANSCRIPTION_OF_THE_HIV_GENOME	0.155974857	0.002088737
IWANAGA_E2F1_TARGETS_NOT_INDUCED_BY_SERUM	0.15593276	0.002094637
MYLLYKANGAS_AMPLIFICATION_HOT_SPOT_30	0.155376663	0.002174022
ROY_WOUND_BLOOD_VESSEL_DN	0.155350546	0.002177817
BARIS_THYROID_CANCER_DN	0.155273147	0.002189099
KIM_RESPONSE_TO_TSA_AND_DECITABINE_UP	0.155206501	0.002198856
GENTILE_UV_RESPONSE_CLUSTER_D8	0.155130322	0.002210058
REACTOME_BETA_CATENIN_INDEPENDENT_WNT_SIGNALING	0.154784323	0.002261593
BIOCARTA_BCELLSURVIVAL_PATHWAY	0.154752558	0.002266379
TAKAO_RESPONSE_TO_UVB_RADIATION_DN	0.15464241	0.002283046
BERTUCCI_INVASIVE_CARCINOMA_DUCTAL_VS_LOBULAR_UP	0.1546047	0.002288778
REACTOME_DOWNSTREAM_SIGNAL_TRANSDUCTION	0.15453212	0.002299847
SATO_SILENCED_EPIGENETICALLY_IN_PANCREATIC_CANCER	0.154438718	0.002314163
HU_ANGIOGENESIS_DN	0.154362344	0.002325929
BONOME_OVARIAN_CANCER_POOR_SURVIVAL_DN	0.154220057	0.002347996
WANG_RESPONSE_TO_BEXAROTENE_DN	0.154097599	0.002367141
CHNG_MULTIPLE_MYELOMA_HYPERPLOID_DN	0.153918062	0.002395466
MULLIGHAN_NPM1_SIGNATURE_3_UP	0.153886427	0.002400489
BIOCARTA_PRION_PATHWAY	0.153815134	0.002411844
SU_PLACENTA	0.153804458	0.002413549
ACEVEDO_LIVER_CANCER_WITH_H3K27ME3_DN	0.153739624	0.002423924
KORKOLA_YOLK_SAC_TUMOR_UP	0.153708242	0.002428961
WEBER_METHYLATED_ICP_IN_FIBROBLAST	0.153644596	0.002439205
REACTOME_SMAC_XIAP_REGULATED_APOPTOTIC_RESPONSE	0.15347546	0.00246662
GRAESSMANN_APOPTOSIS_BY_DOXORUBICIN_DN	0.15345071	0.002470655
XU_CREBBP_TARGETS_UP	0.153376595	0.002482775
RAMJAUN_APOPTOSIS_BY_TGFB1_VIA_SMAD4_DN	0.153115875	0.00252584
GILMORE_CORE_NFKB_PATHWAY	0.153099325	0.002528597
REACTOME_BASE_EXCISION_REPAIR	0.153085347	0.002530927
HOLLERN_SQUAMOUS_BREAST_TUMOR	0.152811115	0.002577042
WEIGEL_OXIDATIVE_STRESS_BY_HNE_AND_TBH	0.152797549	0.002579343
REACTOME_GLYCOGEN_BREAKDOWN_GLYCOGENOLYSIS	0.152731198	0.002590625
ALCALA_APOPTOSIS	0.152652505	0.002604063
REACTOME_SHC_RELATED_EVENTS_TRIGGERED_BY_IGF1R	0.152555219	0.002620763
PID_RAC1_PATHWAY	0.152242391	0.002675128
REACTOME_ASPARAGINE_N_LINKED_GLYCOSYLATION	0.15198917	0.002719884
KIM_PTEN_TARGETS_UP	0.151979174	0.002721665
SCIAN_INVERSED_TARGETS_OF_TP53_AND_TP73_DN	0.15192109	0.002732033
HONMA_DOCETAXEL_RESISTANCE	0.151836823	0.002747138
GOLDRATH_HOMEOSTATIC_PROLIFERATION	0.151664689	0.002778231
REACTOME_TRANSCRIPTIONAL_REGULATION_OF_PLURIPOTENT_STEM_CELLS	0.151548537	0.002799392
REACTOME_ONCOGENE_INDUCED_SENESCENCE	0.151480812	0.002811798
GENTILE_UV_RESPONSE_CLUSTER_D6	0.151462083	0.002815237
KEGG_RENAL_CELL_CARCINOMA	0.151422829	0.002822459
WU_HBX_TARGETS_3_UP	0.15133008	0.002839589
BILD_SRC_ONCOGENIC_SIGNATURE	0.151208815	0.002862128
DACOSTA_UV_RESPONSE_VIA_ERCC3_UP	0.151064413	0.00288918
GEORGES_TARGETS_OF_MIR192_AND_MIR215	0.150971854	0.002906642
REACTOME_SMAD2_SMAD3:SMAD4_HETEROTRIMER_REGULATES_TRANSCRIPTION	0.150960001	0.002908885
REACTOME_APOBEC3G_MEDIATED_RESISTANCE_TO_HIV_1_INFECTION	0.15095102	0.002910585
REACTOME_RELEASE_OF_APOPTOTIC_FACTORS_FROM_THE_MITOCHONDRIA	0.150787246	0.002941756
SHIN_B_CELL_LYMPHOMA_CLUSTER_1	0.150533339	0.002990681
SCHWAB_TARGETS_OF_BMYB_POLYMORPHIC_VARIANTS_UP	0.150499149	0.002997326
TIEN_INTESTINE_PROBIOTICS_6HR_DN	0.150361355	0.00302424
SEITZ_NEOPLASTIC_TRANSFORMATION_BY_8P_DELETION_DN	0.150333744	0.003029659
BIOCARTA_DEATH_PATHWAY	0.150325082	0.003031361
ROVERSI_GLIOMA_COPY_NUMBER_UP	0.150075412	0.003080793
REACTOME_SIGNALING_BY_ROBO_RECEPTORS	0.1499504	0.003105818
GAVIN_FOXP3_TARGETS_CLUSTER_T7	0.149668467	0.003162934
MATZUK_MALE_REPRODUCTION_SERTOLI	0.149538527	0.003189578
WU_CELL_MIGRATION	0.149486088	0.003200388
KONDO_COLON_CANCER_HCP_WITH_H3K27ME3	0.149436284	0.003210686
IRITANI_MAD1_TARGETS_DN	0.149331525	0.003232445
KRIGE_AMINO_ACID_DEPRIVATION	0.149282523	0.003242668
PID_ERBB1_RECEPTOR_PROXIMAL_PATHWAY	0.149106011	0.003279739
IIZUKA_LIVER_CANCER_PROGRESSION_L1_G1_DN	0.149033605	0.003295057
CHEN_LUNG_CANCER_SURVIVAL	0.148802845	0.003344309
SHEN_SMARCA2_TARGETS_DN	0.148766955	0.003352028
KIM_WT1_TARGETS_8HR_UP	0.148662805	0.003374522
NEWMAN_ERCC6_TARGETS_UP	0.148568935	0.003394913
REACTOME_WNT5A_DEPENDENT_INTERNALIZATION_OF_FZD2_FZD5_AND_ROR2	0.148556205	0.003397687
GAZIN_EPIGENETIC_SILENCING_BY_KRAS	0.148364948	0.00343961
AMIT_EGF_RESPONSE_240_MCF10A	0.148168019	0.003483265
TERAMOTO_OPN_TARGETS_CLUSTER_7	0.148030895	0.003513959
BIOCARTA_MTA3_PATHWAY	0.147966459	0.003528467
ZHAN_EARLY_DIFFERENTIATION_GENES_DN	0.147925646	0.003537684
FERNANDEZ_BOUND_BY_MYC	0.147906373	0.003542045
BIOCARTA_P53HYPOXIA_PATHWAY	0.147835857	0.003558039
YAO_TEMPORAL_RESPONSE_TO_PROGESTERONE_CLUSTER_14	0.147716117	0.003585349
REACTOME_CELL_EXTRACELLULAR_MATRIX_INTERACTIONS	0.147698539	0.003589374
DOANE_RESPONSE_TO_ANDROGEN_DN	0.147607532	0.003610278
LUCAS_HNF4A_TARGETS_UP	0.147596157	0.003612899
WATANABE_RECTAL_CANCER_RADIOTHERAPY_RESPONSIVE_DN	0.147552292	0.003623021
TSENG_IRS1_TARGETS_UP	0.147514359	0.003631795
YAO_TEMPORAL_RESPONSE_TO_PROGESTERONE_CLUSTER_4	0.147466123	0.003642979
REACTOME_NUCLEOBASE_BIOSYNTHESIS	0.14727398	0.003687842
REACTOME_RAB_GERANYLGERANYLATION	0.147016711	0.003748695
MISSIAGLIA_REGULATED_BY_METHYLATION_UP	0.146902244	0.003776061
ACEVEDO_LIVER_TUMOR_VS_NORMAL_ADJACENT_TISSUE_UP	0.146886608	0.003779813
REACTOME_NEF_MEDIATED_DOWNREGULATION_OF_MHC_CLASS_I_COMPLEX_CELL_SURFACE_EXPRESSION	0.146848268	0.003789028
PID_DNA_PK_PATHWAY	0.146797304	0.003801308
COLLER_MYC_TARGETS_UP	0.146444835	0.003887231
REACTOME_NOTCH2_ACTIVATION_AND_TRANSMISSION_OF_SIGNAL_TO_THE_NUCLEUS	0.14642698	0.00389163
NIKOLSKY_BREAST_CANCER_17Q11_Q21_AMPLICON	0.146270565	0.003930359
ZHOU_PANCREATIC_BETA_CELL	0.146262891	0.003932268
REACTOME_PI5P_REGULATES_TP53_ACETYLATION	0.146230779	0.003940266
BECKER_TAMOXIFEN_RESISTANCE_DN	0.146211845	0.003944988
NAKAMURA_METASTASIS_MODEL_UP	0.146020734	0.003992942
NGUYEN_NOTCH1_TARGETS_DN	0.146012181	0.003995101
RICKMAN_METASTASIS_DN	0.145880757	0.0040284
PYEON_CANCER_HEAD_AND_NECK_VS_CERVICAL_UP	0.14578798	0.004052057
REACTOME_SIGNAL_TRANSDUCTION_BY_L1	0.145784834	0.004052862
REACTOME_IRAK2_MEDIATED_ACTIVATION_OF_TAK1_COMPLEX	0.145608763	0.004098113
LOPEZ_MBD_TARGETS	0.145538348	0.004116338
AKL_HTLV1_INFECTION_UP	0.14544814	0.004139792
MENSE_HYPOXIA_UP	0.145246331	0.004192701
REACTOME_RECYCLING_OF_EIF2:GDP	0.145129422	0.00422363
BIOCARTA_RNAPOL3_PATHWAY	0.145050102	0.004244732
REACTOME_C_TYPE_LECTIN_RECEPTORS_CLRS	0.145023896	0.004251724
NAKAMURA_CANCER_MICROENVIRONMENT_UP	0.145016525	0.004253693
REACTOME_GLUCURONIDATION	0.144986142	0.004261816
DAZARD_UV_RESPONSE_CLUSTER_G5	0.144909816	0.004282286
KEGG_BASAL_TRANSCRIPTION_FACTORS	0.14489247	0.00428695
HANN_RESISTANCE_TO_BCL2_INHIBITOR_UP	0.144841767	0.00430061
RICKMAN_TUMOR_DIFFERENTIATED_MODERATELY_VS_POORLY_UP	0.144722133	0.004332997
REACTOME_INTERLEUKIN_1_PROCESSING	0.144695071	0.004340354
FARDIN_HYPOXIA_11	0.144678226	0.004344939
SHIRAISHI_PLZF_TARGETS_UP	0.144663057	0.004349072
CREIGHTON_AKT1_SIGNALING_VIA_MTOR_DN	0.144364132	0.004431235
KORKOLA_EMBRYONAL_CARCINOMA_UP	0.144082781	0.004509846
REACTOME_MET_INTERACTS_WITH_TNS_PROTEINS	0.144013675	0.004529346
REACTOME_MET_ACTIVATES_RAS_SIGNALING	0.143748776	0.0046048
HERNANDEZ_MITOTIC_ARREST_BY_DOCETAXEL_2_UP	0.143508045	0.004674352
REACTOME_DISSOLUTION_OF_FIBRIN_CLOT	0.14339338	0.004707813
REACTOME_DISEASE	0.143326226	0.00472751
MIKKELSEN_IPS_LCP_WITH_H3K27ME3	0.143285677	0.004739439
REACTOME_RNA_POLYMERASE_II_TRANSCRIPTION_ELONGATION	0.143201061	0.00476442
CHAUHAN_RESPONSE_TO_METHOXYESTRADIOL_UP	0.14309943	0.004794581
WOOD_EBV_EBNA1_TARGETS_DN	0.142997826	0.004824906
REACTOME_SPRY_REGULATION_OF_FGF_SIGNALING	0.142949832	0.00483929
REACTOME_ER_TO_GOLGI_ANTEROGRADE_TRANSPORT	0.142889281	0.004857493
PID_CDC42_REG_PATHWAY	0.142747505	0.004900356
REACTOME_SENESCENCE_ASSOCIATED_SECRETORY_PHENOTYPE_SASP	0.142642065	0.004932454
HELLER_HDAC_TARGETS_UP	0.14257498	0.004952974
NAGASHIMA_NRG1_SIGNALING_UP	0.142472828	0.004984369
SCHAVOLT_TARGETS_OF_TP53_AND_TP63	0.142394858	0.005008452
HOFFMAN_CLOCK_TARGETS_DN	0.14216198	0.005081009
KONDO_HYPOXIA	0.141994742	0.005133696
REACTOME_UPTAKE_AND_ACTIONS_OF_BACTERIAL_TOXINS	0.141885708	0.005168311
GRASEMANN_RETINOBLASTOMA_WITH_6P_AMPLIFICATION	0.141865353	0.005174797
BENNETT_SYSTEMIC_LUPUS_ERYTHEMATOSUS	0.14153346	0.005281581
PLASARI_TGFB1_TARGETS_10HR_UP	0.141472721	0.005301336
PID_BETA_CATENIN_NUC_PATHWAY	0.141419286	0.005318771
XU_RESPONSE_TO_TRETINOIN_AND_NSC682994_DN	0.141192579	0.005393316
REACTOME_EGFR_TRANSACTIVATION_BY_GASTRIN	0.141171854	0.005400177
PID_RANBP2_PATHWAY	0.141096802	0.00542509
SANSOM_APC_TARGETS_REQUIRE_MYC	0.140778143	0.005532022
AGUIRRE_PANCREATIC_CANCER_COPY_NUMBER_DN	0.140378223	0.005668902
KERLEY_RESPONSE_TO_CISPLATIN_DN	0.140357392	0.005676114
MILI_PSEUDOPODIA	0.14022551	0.005721968
NIKOLSKY_BREAST_CANCER_11Q12_Q14_AMPLICON	0.140212525	0.005726501
CHANDRAN_METASTASIS_UP	0.140188746	0.00573481
REACTOME_MEIOSIS	0.140040117	0.00578699
HILLION_HMGA1B_TARGETS	0.139998198	0.005801784
NEBEN_AML_WITH_FLT3_OR_NRAS_DN	0.139897492	0.005837463
REACTOME_NUCLEOBASE_CATABOLISM	0.139825362	0.005863139
KORKOLA_CHORIOCARCINOMA_UP	0.139818786	0.005865485
DARWICHE_PAPILLOMA_RISK_HIGH_UP	0.139807705	0.00586944
REACTOME_DISEASES_OF_SIGNAL_TRANSDUCTION	0.139741859	0.00589299
IIZUKA_LIVER_CANCER_PROGRESSION_G1_G2_DN	0.139712063	0.005903674
MIKKELSEN_PLURIPOTENT_STATE_UP	0.139465575	0.005992732
ZHONG_RESPONSE_TO_AZACITIDINE_AND_TSA_UP	0.13942507	0.006007481
PYEON_HPV_POSITIVE_TUMORS_UP	0.139195579	0.006091665
SHIPP_DLBCL_CURED_VS_FATAL_DN	0.139195277	0.006091777
CHEOK_RESPONSE_TO_MERCAPTOPURINE_AND_LD_MTX_UP	0.139004264	0.006162652
REACTOME_ABC_FAMILY_PROTEINS_MEDIATED_TRANSPORT	0.138994401	0.006166332
REACTOME_RRNA_MODIFICATION_IN_THE_NUCLEUS_AND_CYTOSOL	0.138940235	0.006186576
CHEN_HOXA5_TARGETS_9HR_DN	0.138592333	0.006318023
SA_CASPASE_CASCADE	0.138369995	0.006403335
HENDRICKS_SMARCA4_TARGETS_UP	0.138276509	0.006439513
BENPORATH_MYC_TARGETS_WITH_EBOX	0.138260667	0.006445662
MIKKELSEN_PARTIALLY_REPROGRAMMED_TO_PLURIPOTENCY	0.138211119	0.006464927
SINGH_NFE2L2_TARGETS	0.137968717	0.006559923
CHIN_BREAST_CANCER_COPY_NUMBER_DN	0.137957925	0.006564182
REACTOME_TRAF3_DEPENDENT_IRF_ACTIVATION_PATHWAY	0.137879473	0.006595212
SCHAEFFER_PROSTATE_DEVELOPMENT_AND_CANCER_BOX3	0.137843686	0.00660941
REACTOME_POST_CHAPERONIN_TUBULIN_FOLDING_PATHWAY	0.137815599	0.006620572
BIOCARTA_UCALPAIN_PATHWAY	0.137770138	0.006638676
YAO_TEMPORAL_RESPONSE_TO_PROGESTERONE_CLUSTER_11	0.13768097	0.006674312
SMITH_LIVER_CANCER	0.137578542	0.00671546
REACTOME_ANTIGEN_PROCESSING_CROSS_PRESENTATION	0.137570168	0.006718834
REACTOME_INTERCONVERSION_OF_NUCLEOTIDE_DI_AND_TRIPHOSPHATES	0.137518601	0.006739644
REACTOME_PURINE_RIBONUCLEOSIDE_MONOPHOSPHATE_BIOSYNTHESIS	0.137416269	0.006781113
ZHAN_V2_LATE_DIFFERENTIATION_GENES	0.137362713	0.006802907
REACTOME_SIGNALING_BY_FGFR2	0.137227409	0.006858247
REACTOME_ACTIVATION_OF_MATRIX_METALLOPROTEINASES	0.137195802	0.006871232
REACTOME_ACTIVATION_OF_AMPK_DOWNSTREAM_OF_NMDARS	0.137121483	0.006901852
PUJANA_ATM_PCC_NETWORK	0.137091753	0.006914135
CAIRO_PML_TARGETS_BOUND_BY_MYC_UP	0.136857761	0.007011493
DASU_IL6_SIGNALING_UP	0.136698015	0.007078663
REACTOME_NETRIN_MEDIATED_REPULSION_SIGNALS	0.136597959	0.007121026
ZHOU_TNF_SIGNALING_4HR	0.136567512	0.007133962
REACTOME_MRNA_DECAY_BY_5_TO_3_EXORIBONUCLEASE	0.136493479	0.007165505
MAYBURD_RESPONSE_TO_L663536_UP	0.136461904	0.007178995
ELVIDGE_HYPOXIA_BY_DMOG_UP	0.136454131	0.00718232
ZHANG_PROLIFERATING_VS_QUIESCENT	0.136370881	0.007218013
REACTOME_ANCHORING_OF_THE_BASAL_BODY_TO_THE_PLASMA_MEMBRANE	0.136342425	0.007230249
REACTOME_CONDENSATION_OF_PROPHASE_CHROMOSOMES	0.136317423	0.007241016
ENK_UV_RESPONSE_KERATINOCYTE_UP	0.136073653	0.007346745
REACTOME_MRNA_CAPPING	0.13601222	0.007373607
MORI_SMALL_PRE_BII_LYMPHOCYTE_DN	0.135900501	0.007422681
HU_GENOTOXIC_DAMAGE_24HR	0.135844169	0.007447536
DAIRKEE_CANCER_PRONE_RESPONSE_BPA	0.135721051	0.007502118
REACTOME_TRANSLESION_SYNTHESIS_BY_POLK	0.135511135	0.007596005
KYNG_ENVIRONMENTAL_STRESS_RESPONSE_UP	0.13549434	0.007603561
KOYAMA_SEMA3B_TARGETS_UP	0.135490218	0.007605417
ELVIDGE_HIF1A_AND_HIF2A_TARGETS_DN	0.135406214	0.007643323
REACTOME_PURINE_SALVAGE	0.135360562	0.007663994
XU_HGF_SIGNALING_NOT_VIA_AKT1_48HR_UP	0.13534882	0.007669319
XU_HGF_TARGETS_REPRESSED_BY_AKT1_UP	0.135330822	0.007677487
GYORFFY_MITOXANTRONE_RESISTANCE	0.135301679	0.00769073
JOSEPH_RESPONSE_TO_SODIUM_BUTYRATE_UP	0.135110159	0.007778265
TSAI_DNAJB4_TARGETS_DN	0.135038707	0.00781115
NAM_FXYD5_TARGETS_DN	0.134966981	0.007844285
REACTOME_REPRODUCTION	0.134904709	0.007873154
REACTOME_RNA_POLYMERASE_II_TRANSCRIBES_SNRNA_GENES	0.134781063	0.007930758
HOLLERN_EMT_BREAST_TUMOR_DN	0.134753225	0.007943779
BRACHAT_RESPONSE_TO_CAMPTOTHECIN_DN	0.134727004	0.007956061
WEIGEL_OXIDATIVE_STRESS_RESPONSE	0.13457926	0.008025582
REACTOME_ACTIVATED_NTRK2_SIGNALS_THROUGH_RAS	0.134473954	0.008075463
REACTOME_SIGNALLING_TO_RAS	0.134367267	0.008126281
HAMAI_APOPTOSIS_VIA_TRAIL_DN	0.134333563	0.008142395
REACTOME_SYNDECAN_INTERACTIONS	0.134214001	0.008199785
BOYLAN_MULTIPLE_MYELOMA_C_UP	0.134115563	0.008247306
BARIS_THYROID_CANCER_UP	0.13393675	0.008334256
DAZARD_RESPONSE_TO_UV_SCC_UP	0.133922021	0.008341455
LEE_TARGETS_OF_PTCH1_AND_SUFU_UP	0.133853907	0.008374816
REACTOME_P75NTR_NEGATIVELY_REGULATES_CELL_CYCLE_VIA_SC1	0.133790651	0.008405904
KANG_CISPLATIN_RESISTANCE_UP	0.133774203	0.008414005
FRIDMAN_SENESCENCE_DN	0.133716356	0.008442549
PID_SMAD2_3PATHWAY	0.133557658	0.008521301
SCHAEFFER_PROSTATE_DEVELOPMENT_AND_CANCER_BOX1_DN	0.133499504	0.008550324
REACTOME_BMAL1:CLOCK_NPAS2_ACTIVATES_CIRCADIAN_GENE_EXPRESSION	0.133427909	0.008586174
REACTOME_MRNA_EDITING:_C_TO_U_CONVERSION	0.133292613	0.008654288
UROSEVIC_RESPONSE_TO_IMIQUIMOD	0.133131719	0.008735914
GAUSSMANN_MLL_AF4_FUSION_TARGETS_C_DN	0.133091143	0.008756608
HOFMANN_CELL_LYMPHOMA_DN	0.133035202	0.008785209
REACTOME_INTERLEUKIN_20_FAMILY_SIGNALING	0.132912358	0.008848307
KYNG_ENVIRONMENTAL_STRESS_RESPONSE_NOT_BY_4NQO_IN_WS	0.132897664	0.008855881
REACTOME_DNA_DOUBLE_STRAND_BREAK_RESPONSE	0.132738702	0.008938193
REACTOME_OAS_ANTIVIRAL_RESPONSE	0.132732594	0.008941369
OUELLET_CULTURED_OVARIAN_CANCER_INVASIVE_VS_LMP_DN	0.132694788	0.008961051
WILLIAMS_ESR2_TARGETS_UP	0.132260459	0.009189948
PID_FRA_PATHWAY	0.132058231	0.009298288
PHONG_TNF_RESPONSE_VIA_P38_PARTIAL	0.131970749	0.009345505
WANG_ESOPHAGUS_CANCER_PROGRESSION_UP	0.131963252	0.009349562
GRAESSMANN_APOPTOSIS_BY_SERUM_DEPRIVATION_DN	0.13196174	0.00935038
REACTOME_CHOLESTEROL_BIOSYNTHESIS	0.131957635	0.009352602
ZHU_CMV_24_HR_UP	0.131763729	0.009458092
MYLLYKANGAS_AMPLIFICATION_HOT_SPOT_15	0.13156262	0.009568615
NATSUME_RESPONSE_TO_INTERFERON_BETA_DN	0.131504547	0.009600743
HE_PTEN_TARGETS_UP	0.131431423	0.009641335
BIOCARTA_ACTINY_PATHWAY	0.131371998	0.009674434
BERENJENO_TRANSFORMED_BY_RHOA_FOREVER_DN	0.131364848	0.009678423
VANHARANTA_UTERINE_FIBROID_WITH_7Q_DELETION_UP	0.131331118	0.009697262
REACTOME_GENE_EXPRESSION_TRANSCRIPTION	0.131226072	0.009756141
SCHUHMACHER_MYC_TARGETS_UP	0.131178613	0.009782846
NEMETH_INFLAMMATORY_RESPONSE_LPS_DN	0.1307662	0.010017655
DEN_INTERACT_WITH_LCA5	0.130492975	0.010175958
REACTOME_PIWI_INTERACTING_RNA_PIRNA_BIOGENESIS	0.130466641	0.010191332
YAO_TEMPORAL_RESPONSE_TO_PROGESTERONE_CLUSTER_12	0.130426875	0.010214587
BOYLAN_MULTIPLE_MYELOMA_C_D_UP	0.13017433	0.010363375
REACTOME_PURINE_CATABOLISM	0.130160524	0.010371564
KEGG_ONE_CARBON_POOL_BY_FOLATE	0.130097564	0.010408981
REACTOME_COOPERATION_OF_PDCL_PHLP1_AND_TRIC_CCT_IN_G_PROTEIN_BETA_FOLDING	0.130004485	0.010464518
REACTOME_HDL_ASSEMBLY	0.129945585	0.010499796
REACTOME_EPIGENETIC_REGULATION_OF_GENE_EXPRESSION	0.129887797	0.010534511
MAYBURD_RESPONSE_TO_L663536_DN	0.129774045	0.010603143
REACTOME_CELLULAR_HEXOSE_TRANSPORT	0.129725353	0.010632641
REACTOME_DNA_DAMAGE_TELOMERE_STRESS_INDUCED_SENESCENCE	0.129649922	0.010678483
CHARAFE_BREAST_CANCER_LUMINAL_VS_MESENCHYMAL_DN	0.129574632	0.010724413
FOSTER_KDM1A_TARGETS_DN	0.129451353	0.010799997
HOFMANN_MYELODYSPLASTIC_SYNDROM_RISK_UP	0.129141796	0.010991873
AGUIRRE_PANCREATIC_CANCER_COPY_NUMBER_UP	0.128941897	0.011117376
DORN_ADENOVIRUS_INFECTION_48HR_UP	0.128941431	0.01111767
MOREAUX_MULTIPLE_MYELOMA_BY_TACI_DN	0.128804572	0.011204326
MARKS_ACETYLATED_NON_HISTONE_PROTEINS	0.128789568	0.011213862
QI_PLASMACYTOMA_DN	0.12874518	0.011242117
ELVIDGE_HYPOXIA_UP	0.128739478	0.011245751
KOBAYASHI_EGFR_SIGNALING_6HR_DN	0.128700888	0.011270374
BILANGES_SERUM_SENSITIVE_VIA_TSC1	0.128662542	0.011294887
FARMER_BREAST_CANCER_CLUSTER_5	0.128591283	0.011340567
CAIRO_HEPATOBLASTOMA_UP	0.128581694	0.011346726
REACTOME_NONHOMOLOGOUS_END_JOINING_NHEJ	0.128467514	0.011420296
REACTOME_NOD1_2_SIGNALING_PATHWAY	0.12839254	0.011468833
REACTOME_REGULATION_OF_GLYCOLYSIS_BY_FRUCTOSE_2_6_BISPHOSPHATE_METABOLISM	0.128387837	0.011471884
ZHENG_RESPONSE_TO_ARSENITE_UP	0.128333797	0.01150699
KANG_IMMORTALIZED_BY_TERT_UP	0.128313872	0.011519958
REACTOME_SIGNALING_BY_EGFR	0.128144355	0.011630809
SMIRNOV_RESPONSE_TO_IR_2HR_DN	0.12799563	0.011728838
KEGG_TERPENOID_BACKBONE_BIOSYNTHESIS	0.127895452	0.01179528
REACTOME_ABORTIVE_ELONGATION_OF_HIV_1_TRANSCRIPT_IN_THE_ABSENCE_OF_TAT	0.12784951	0.011825861
KORKOLA_EMBRYONAL_CARCINOMA	0.127844551	0.011829166
REACTOME_RNA_POLYMERASE_II_TRANSCRIPTION_PRE_INITIATION_AND_PROMOTER_OPENING	0.127812494	0.011850552
FIGUEROA_AML_METHYLATION_CLUSTER_3_DN	0.127726326	0.011908205
LEE_CALORIE_RESTRICTION_NEOCORTEX_UP	0.127723703	0.011909963
BYSTRYKH_SCP2_QTL	0.1277093	0.011919625
BOYAULT_LIVER_CANCER_SUBCLASS_G1_UP	0.127703904	0.011923247
ZHONG_SECRETOME_OF_LUNG_CANCER_AND_MACROPHAGE	0.127372172	0.01214777
REACTOME_ESTROGEN_BIOSYNTHESIS	0.127277019	0.012212856
REACTOME_AUTOPHAGY	0.127103373	0.012332427
GEISS_RESPONSE_TO_DSRNA_DN	0.126924236	0.01245686
BENPORATH_OCT4_TARGETS	0.126782303	0.012556235
TSUNODA_CISPLATIN_RESISTANCE_UP	0.126744768	0.012582632
LOPEZ_TRANSLATION_VIA_FN1_SIGNALING	0.126692821	0.012619246
REACTOME_RUNX3_REGULATES_P14_ARF	0.126637071	0.012658643
ANDERSEN_LIVER_CANCER_KRT19_UP	0.126610869	0.012677197
KEGG_CHRONIC_MYELOID_LEUKEMIA	0.126586012	0.012694822
PID_AR_PATHWAY	0.126543687	0.012724881
REACTOME_MRNA_SPLICING_MINOR_PATHWAY	0.126457477	0.0127863
BIOCARTA_CHEMICAL_PATHWAY	0.126187403	0.012980406
WIERENGA_STAT5A_TARGETS_GROUP1	0.126176068	0.012988609
WINTER_HYPOXIA_METAGENE	0.126084792	0.013054831
REACTOME_REGULATION_OF_TP53_ACTIVITY_THROUGH_ACETYLATION	0.126072598	0.013063701
REACTOME_TRANS_GOLGI_NETWORK_VESICLE_BUDDING	0.125937161	0.013162571
ROESSLER_LIVER_CANCER_METASTASIS_UP	0.125915573	0.013178391
REN_MIF_TARGETS_DN	0.125879314	0.013205
GOTTWEIN_TARGETS_OF_KSHV_MIR_K12_11	0.125879188	0.013205093
REACTOME_ATF6_ATF6_ALPHA_ACTIVATES_CHAPERONE_GENES	0.125826329	0.013243969
SASSON_RESPONSE_TO_FORSKOLIN_UP	0.125668668	0.013360522
HOFMANN_MYELODYSPLASTIC_SYNDROM_LOW_RISK_DN	0.125544971	0.013452599
BAKER_HEMATOPOESIS_STAT5_TARGETS	0.12541433	0.01355045
REACTOME_SUMOYLATION_OF_DNA_METHYLATION_PROTEINS	0.125352213	0.013597196
KAAB_FAILED_HEART_ATRIUM_UP	0.12532651	0.01361658
MATZUK_MATERNAL_EFFECT	0.125262553	0.013664919
HUPER_BREAST_BASAL_VS_LUMINAL_DN	0.125055437	0.013822496
KORKOLA_SEMINOMA_UP	0.125009269	0.013857839
TSAI_RESPONSE_TO_IONIZING_RADIATION	0.124878131	0.013958661
REACTOME_TLR3_MEDIATED_TICAM1_DEPENDENT_PROGRAMMED_CELL_DEATH	0.124786583	0.014029428
IIZUKA_LIVER_CANCER_PROGRESSION_G1_G2_UP	0.124692634	0.014102378
ZHU_CMV_ALL_UP	0.124396842	0.014334237
REACTOME_RHO_GTPASES_ACTIVATE_KTN1	0.124310567	0.014402494
GARGALOVIC_RESPONSE_TO_OXIDIZED_PHOSPHOLIPIDS_LIGHTYELLOW_UP	0.124262016	0.014441029
DELPUECH_FOXO3_TARGETS_UP	0.124213453	0.014479665
XU_AKT1_TARGETS_6HR	0.124187772	0.014500133
REACTOME_TRAF6_MEDIATED_IRF7_ACTIVATION	0.12401606	0.014637645
ROZANOV_MMP14_TARGETS_SUBSET	0.124014042	0.014639268
ZHENG_RESPONSE_TO_ARSENITE_DN	0.123886639	0.014742045
ZHAN_V1_LATE_DIFFERENTIATION_GENES_DN	0.123769572	0.014837041
NUNODA_RESPONSE_TO_DASATINIB_IMATINIB_DN	0.123723732	0.014874384
SENESE_HDAC1_TARGETS_UP	0.123574593	0.014996453
PID_P53_DOWNSTREAM_PATHWAY	0.123500752	0.015057216
IVANOVA_HEMATOPOIESIS_EARLY_PROGENITOR	0.123374155	0.015161893
AZARE_NEOPLASTIC_TRANSFORMATION_BY_STAT3_UP	0.123170058	0.015331997
REACTOME_UPTAKE_AND_FUNCTION_OF_ANTHRAX_TOXINS	0.123103362	0.015387946
BYSTROEM_CORRELATED_WITH_IL5_UP	0.123021099	0.0154572
REACTOME_SERINE_BIOSYNTHESIS	0.123017725	0.015460046
MASRI_RESISTANCE_TO_TAMOXIFEN_AND_AROMATASE_INHIBITORS_DN	0.123012502	0.015464454
LIANG_SILENCED_BY_METHYLATION_2	0.122990679	0.015482878
MYLLYKANGAS_AMPLIFICATION_HOT_SPOT_25	0.122893802	0.015564905
REACTOME_FORMATION_OF_HIV_ELONGATION_COMPLEX_IN_THE_ABSENCE_OF_HIV_TAT	0.122728452	0.015705788
BIOCARTA_IGF1MTOR_PATHWAY	0.122715181	0.015717144
DER_IFN_BETA_RESPONSE_UP	0.122691559	0.015737374
REACTOME_SIGNALING_BY_NTRK3_TRKC	0.122666029	0.015759265
DAZARD_UV_RESPONSE_CLUSTER_G3	0.122660405	0.01576409
GUO_TARGETS_OF_IRS1_AND_IRS2	0.122426416	0.015966019
GARGALOVIC_RESPONSE_TO_OXIDIZED_PHOSPHOLIPIDS_BROWN_UP	0.12233493	0.016045583
TURASHVILI_BREAST_CARCINOMA_DUCTAL_VS_LOBULAR_UP	0.122155399	0.01620273
KYNG_DNA_DAMAGE_DN	0.122144466	0.016212343
LI_AMPLIFIED_IN_LUNG_CANCER	0.122119069	0.016234694
REACTOME_APOPTOTIC_EXECUTION_PHASE	0.122097864	0.016253376
REACTOME_TRANSCRIPTIONAL_REGULATION_BY_RUNX1	0.122010347	0.016330679
CHIANG_LIVER_CANCER_SUBCLASS_POLYSOMY7_DN	0.121999735	0.016340075
REACTOME_APOPTOTIC_CLEAVAGE_OF_CELLULAR_PROTEINS	0.121919194	0.016411536
REACTOME_CYTOSOLIC_SENSORS_OF_PATHOGEN_ASSOCIATED_DNA	0.121763705	0.016550271
NABA_ECM_REGULATORS	0.121724248	0.016585639
ZHANG_RESPONSE_TO_IKK_INHIBITOR_AND_TNF_UP	0.121396089	0.016882362
REACTOME_TICAM1_DEPENDENT_ACTIVATION_OF_IRF3_IRF7	0.121332546	0.016940352
REACTOME_SIGNALING_BY_NOTCH2	0.121151236	0.017106773
DUTTA_APOPTOSIS_VIA_NFKB	0.121108032	0.017146639
REACTOME_DISEASES_ASSOCIATED_WITH_N_GLYCOSYLATION_OF_PROTEINS	0.121070235	0.017181584
MIKKELSEN_ES_LCP_WITH_H3K4ME3_AND_H3K27ME3	0.120972838	0.017271914
BIOCARTA_MALATEX_PATHWAY	0.120829906	0.01740523
SASAKI_TARGETS_OF_TP73_AND_TP63	0.120694553	0.017532302
REACTOME_MITOCHONDRIAL_CALCIUM_ION_TRANSPORT	0.120651422	0.017572965
LIU_COMMON_CANCER_GENES	0.120590079	0.017630938
REACTOME_FORMATION_OF_THE_EARLY_ELONGATION_COMPLEX	0.120585949	0.017634847
OSADA_ASCL1_TARGETS_DN	0.120556284	0.017662949
ABBUD_LIF_SIGNALING_2_UP	0.120514168	0.017702911
KEGG_ENDOCYTOSIS	0.120488302	0.017727494
ZWANG_CLASS_1_TRANSIENTLY_INDUCED_BY_EGF	0.120430446	0.017782587
KEGG_PATHWAYS_IN_CANCER	0.120407688	0.017804299
PID_SYNDECAN_4_PATHWAY	0.120173091	0.018029467
ELVIDGE_HIF1A_TARGETS_UP	0.120042982	0.018155415
REACTOME_ACTIVATION_OF_RAC1	0.120028865	0.018169127
GARGALOVIC_RESPONSE_TO_OXIDIZED_PHOSPHOLIPIDS_BLUE_UP	0.119972838	0.018223634
PEDERSEN_METASTASIS_BY_ERBB2_ISOFORM_4	0.119911975	0.018283007
SCHLOSSER_MYC_TARGETS_AND_SERUM_RESPONSE_UP	0.119911253	0.018283712
MISHRA_CARCINOMA_ASSOCIATED_FIBROBLAST_UP	0.119848727	0.018344885
CHUNG_BLISTER_CYTOTOXICITY_UP	0.119832429	0.01836086
PID_ECADHERIN_NASCENT_AJ_PATHWAY	0.119825325	0.018367827
AZARE_NEOPLASTIC_TRANSFORMATION_BY_STAT3_DN	0.119636658	0.018553697
REACTOME_TRAFFICKING_AND_PROCESSING_OF_ENDOSOMAL_TLR	0.11946071	0.018728512
REACTOME_SOS_MEDIATED_SIGNALLING	0.119397541	0.018791624
HUANG_DASATINIB_RESISTANCE_UP	0.119389064	0.018800107
BRUECKNER_TARGETS_OF_MIRLET7A3_UP	0.119378549	0.018810635
REACTOME_TRANSPORT_OF_VITAMINS_NUCLEOSIDES_AND_RELATED_MOLECULES	0.119329641	0.018859669
LOPES_METHYLATED_IN_COLON_CANCER_DN	0.119316123	0.018873241
WEBER_METHYLATED_LCP_IN_FIBROBLAST_UP	0.119201622	0.018988545
DIRMEIER_LMP1_RESPONSE_LATE_UP	0.119088826	0.019102731
REACTOME_BH3_ONLY_PROTEINS_ASSOCIATE_WITH_AND_INACTIVATE_ANTI_APOPTOTIC_BCL_2_MEMBERS	0.118941865	0.0192524
REACTOME_TICAM1_TRAF6_DEPENDENT_INDUCTION_OF_TAK1_COMPLEX	0.118834418	0.019362471
CHIARADONNA_NEOPLASTIC_TRANSFORMATION_KRAS_CDC25_UP	0.118783079	0.019415257
GEISS_RESPONSE_TO_DSRNA_UP	0.118762484	0.019436469
SEMENZA_HIF1_TARGETS	0.11874156	0.019458038
GRAESSMANN_APOPTOSIS_BY_DOXORUBICIN_UP	0.118642814	0.019560116
PID_RHOA_PATHWAY	0.118640357	0.019562661
MEISSNER_BRAIN_HCP_WITH_H3_UNMETHYLATED	0.118595765	0.019608915
JIANG_TIP30_TARGETS_UP	0.118487822	0.019721276
TESAR_ALK_TARGETS_HUMAN_ES_5D_UP	0.118487065	0.019722066
DER_IFN_ALPHA_RESPONSE_UP	0.118381807	0.019832173
KUNINGER_IGF1_VS_PDGFB_TARGETS_DN	0.118322382	0.019894573
REACTOME_CYTOSOLIC_TRNA_AMINOACYLATION	0.118297718	0.019920521
DARWICHE_PAPILLOMA_PROGRESSION_RISK	0.118204908	0.020018429
ZEILSTRA_CD44_TARGETS_DN	0.117934267	0.020306326
BOYAULT_LIVER_CANCER_SUBCLASS_G2	0.117881074	0.020363333
GROSS_HYPOXIA_VIA_ELK3_DN	0.117814529	0.020434843
HOFMANN_CELL_LYMPHOMA_UP	0.117787022	0.020464467
CREIGHTON_AKT1_SIGNALING_VIA_MTOR_UP	0.117512516	0.020762141
HAHTOLA_MYCOSIS_FUNGOIDES_CD4_UP	0.117287455	0.021008997
DARWICHE_SKIN_TUMOR_PROMOTER_DN	0.117283047	0.021013856
GROSS_HYPOXIA_VIA_HIF1A_UP	0.117227021	0.021075715
BURTON_ADIPOGENESIS_7	0.116983661	0.021346246
BIOCARTA_CPSF_PATHWAY	0.11691224	0.021426211
WEBER_METHYLATED_LCP_IN_SPERM_UP	0.116821597	0.021528071
REACTOME_SIGNALING_BY_HEDGEHOG	0.116812355	0.02153848
CHENG_TAF7L_TARGETS	0.116760924	0.021596486
RIGGI_EWING_SARCOMA_PROGENITOR_DN	0.116716063	0.021647194
PID_ER_NONGENOMIC_PATHWAY	0.116680938	0.021686969
REACTOME_PHENYLALANINE_AND_TYROSINE_METABOLISM	0.116670021	0.021699343
LIN_SILENCED_BY_TUMOR_MICROENVIRONMENT	0.116052228	0.022409691
REACTOME_GENE_SILENCING_BY_RNA	0.115945318	0.022534639
AZARE_STAT3_TARGETS	0.11582562	0.022675249
MATTHEWS_SKIN_CARCINOGENESIS_VIA_JUN	0.115764984	0.022746769
REACTOME_HDL_CLEARANCE	0.115740986	0.022775127
XU_RESPONSE_TO_TRETINOIN_AND_NSC682994_UP	0.115738048	0.022778601
MULLIGAN_NTF3_SIGNALING_VIA_INSR_AND_IGF1R_UP	0.115651147	0.022881565
HASEGAWA_TUMORIGENESIS_BY_RET_C634R	0.11560426	0.022937284
TONG_INTERACT_WITH_PTTG1	0.115559735	0.022990306
VERRECCHIA_RESPONSE_TO_TGFB1_C1	0.115440197	0.023133181
REACTOME_NUCLEOTIDE_BINDING_DOMAIN_LEUCINE_RICH_REPEAT_CONTAINING_RECEPTOR_NLR_SIGNALING_PATHWAYS	0.115362631	0.0232263
JAEGER_METASTASIS_DN	0.11518377	0.023442261
SCHLOSSER_SERUM_RESPONSE_AUGMENTED_BY_MYC	0.114951007	0.023725902
REACTOME_ASSEMBLY_AND_CELL_SURFACE_PRESENTATION_OF_NMDA_RECEPTORS	0.114901181	0.023787004
AMIT_EGF_RESPONSE_40_MCF10A	0.114885207	0.023806621
REACTOME_SIGNALING_BY_WNT_IN_CANCER	0.114870679	0.023824476
REACTOME_GAP_JUNCTION_DEGRADATION	0.114806621	0.023903336
REACTOME_SIGNALING_BY_ERBB4	0.114766645	0.023952664
GALI_TP53_TARGETS_APOPTOTIC_UP	0.114732348	0.023995055
YANG_BREAST_CANCER_ESR1_DN	0.114732176	0.023995268
MAGRANGEAS_MULTIPLE_MYELOMA_IGLL_VS_IGLK_DN	0.114659769	0.024084974
AIGNER_ZEB1_TARGETS	0.114654818	0.02409112
REACTOME_TYROSINE_CATABOLISM	0.114600933	0.024158082
MIZUSHIMA_AUTOPHAGOSOME_FORMATION	0.114590728	0.024170782
KEGG_ADHERENS_JUNCTION	0.114438657	0.024360713
VETTER_TARGETS_OF_PRKCA_AND_ETS1_UP	0.11436018	0.024459231
TERAMOTO_OPN_TARGETS_CLUSTER_4	0.114312953	0.024518684
YAO_TEMPORAL_RESPONSE_TO_PROGESTERONE_CLUSTER_17	0.114213136	0.024644752
NOJIMA_SFRP2_TARGETS_UP	0.113917094	0.025021945
REACTOME_RUNX3_REGULATES_YAP1_MEDIATED_TRANSCRIPTION	0.113883606	0.025064926
BURTON_ADIPOGENESIS_2	0.113872446	0.025079263
CHOW_RASSF1_TARGETS_DN	0.113795237	0.025178648
REACTOME_TNF_SIGNALING	0.11366983	0.025340796
FARMER_BREAST_CANCER_APOCRINE_VS_BASAL	0.113648424	0.025368564
SANSOM_APC_MYC_TARGETS	0.113631075	0.025391088
PID_ILK_PATHWAY	0.11339063	0.025705033
REACTOME_ACTIVATED_TAK1_MEDIATES_P38_MAPK_ACTIVATION	0.113382443	0.025715782
REACTOME_SUMOYLATION_OF_TRANSCRIPTION_COFACTORS	0.113295561	0.025830083
REACTOME_SIGNALING_BY_ACTIVIN	0.113294819	0.025831061
REACTOME_REGULATION_OF_PTEN_LOCALIZATION	0.113277651	0.025853699
REACTOME_MET_ACTIVATES_PTK2_SIGNALING	0.11322552	0.025922546
REACTOME_TRANSCRIPTIONAL_REGULATION_BY_SMALL_RNAS	0.1132119	0.02594056
REACTOME_MEIOTIC_RECOMBINATION	0.113074001	0.026123548
LEE_CALORIE_RESTRICTION_MUSCLE_UP	0.113024954	0.0261889
GARGALOVIC_RESPONSE_TO_OXIDIZED_PHOSPHOLIPIDS_TAN_DN	0.112920873	0.026328047
BILD_HRAS_ONCOGENIC_SIGNATURE	0.112685268	0.026645382
SCHLOSSER_MYC_TARGETS_AND_SERUM_RESPONSE_DN	0.11267443	0.026660058
BYSTRYKH_HEMATOPOIESIS_STEM_CELL_QTL_TRANS	0.112606783	0.026751821
REACTOME_TRNA_PROCESSING	0.112593282	0.026770167
WANG_NEOPLASTIC_TRANSFORMATION_BY_CCND1_MYC	0.11256493	0.02680873
AUJLA_IL22_AND_IL17A_SIGNALING	0.112532706	0.026852618
REACTOME_MRNA_EDITING	0.112505843	0.02688925
KOKKINAKIS_METHIONINE_DEPRIVATION_48HR_UP	0.112486234	0.026916018
ONDER_CDH1_TARGETS_3_DN	0.112475435	0.026930769
VERRECCHIA_EARLY_RESPONSE_TO_TGFB1	0.112451131	0.026963993
OHM_EMBRYONIC_CARCINOMA_DN	0.112440279	0.02697884
REACTOME_TRP_CHANNELS	0.112322852	0.02713994
VALK_AML_CLUSTER_15	0.112235074	0.027260904
PID_INSULIN_GLUCOSE_PATHWAY	0.112115352	0.027426634
REACTOME_ALPHA_DEFENSINS	0.111993892	0.027595656
REACTOME_INTERLEUKIN_12_FAMILY_SIGNALING	0.111980225	0.02761473
LEE_LIVER_CANCER_MYC_UP	0.111910169	0.027712683
VERNELL_RETINOBLASTOMA_PATHWAY_DN	0.111863546	0.027778038
BIOCARTA_ERK_PATHWAY	0.111823246	0.027834634
BONCI_TARGETS_OF_MIR15A_AND_MIR16_1	0.111688235	0.028024966
SASSON_RESPONSE_TO_FORSKOLIN_DN	0.1116776	0.028040006
WEBER_METHYLATED_HCP_IN_FIBROBLAST_DN	0.111671344	0.028048857
REN_ALVEOLAR_RHABDOMYOSARCOMA_DN	0.111329725	0.028535808
REACTOME_CELL_DEATH_SIGNALLING_VIA_NRAGE_NRIF_AND_NADE	0.111313427	0.028559219
GOTZMANN_EPITHELIAL_TO_MESENCHYMAL_TRANSITION_UP	0.111218034	0.028696579
RAY_TARGETS_OF_P210_BCR_ABL_FUSION_UP	0.111029434	0.028969821
MONNIER_POSTRADIATION_TUMOR_ESCAPE_DN	0.111018224	0.028986131
PID_INSULIN_PATHWAY	0.110825694	0.029267499
REACTOME_TICAM1_RIP1_MEDIATED_IKK_COMPLEX_RECRUITMENT	0.110740017	0.029393461
GAUSSMANN_MLL_AF4_FUSION_TARGETS_F_DN	0.110722022	0.029419976
SCIBETTA_KDM5B_TARGETS_UP	0.110674471	0.029490139
GOUYER_TUMOR_INVASIVENESS	0.110653918	0.029520511
REACTOME_CLEC7A_INFLAMMASOME_PATHWAY	0.110579695	0.029630414
PID_ERB_GENOMIC_PATHWAY	0.110567412	0.029648634
CHANDRAN_METASTASIS_TOP50_UP	0.110539743	0.029689715
HUMMERICH_BENIGN_SKIN_TUMOR_UP	0.110452412	0.029819698
WEINMANN_ADAPTATION_TO_HYPOXIA_DN	0.110404454	0.029891285
REACTOME_THE_NLRP3_INFLAMMASOME	0.110370996	0.029941315
DAZARD_RESPONSE_TO_UV_NHEK_UP	0.110326625	0.030007774
STEIN_ESRRA_TARGETS_DN	0.110203812	0.030192382
BIOCARTA_SET_PATHWAY	0.110189176	0.030214447
DORN_ADENOVIRUS_INFECTION_32HR_UP	0.110097708	0.030352656
REACTOME_TRANSCRIPTIONAL_ACTIVITY_OF_SMAD2_SMAD3:SMAD4_HETEROTRIMER	0.110079842	0.030379714
KEGG_BIOSYNTHESIS_OF_UNSATURATED_FATTY_ACIDS	0.109989259	0.030517224
REACTOME_NOTCH4_ACTIVATION_AND_TRANSMISSION_OF_SIGNAL_TO_THE_NUCLEUS	0.109944233	0.030585773
REACTOME_PINK_PARKIN_MEDIATED_MITOPHAGY	0.109941803	0.030589478
VANOEVELEN_MYOGENESIS_SIN3A_TARGETS	0.109816364	0.030781166
NIKOLSKY_BREAST_CANCER_17Q21_Q25_AMPLICON	0.109787571	0.03082531
LOCKWOOD_AMPLIFIED_IN_LUNG_CANCER	0.109603257	0.031109179
MATTIOLI_MGUS_VS_MULTIPLE_MYELOMA	0.109556556	0.031181458
YAO_TEMPORAL_RESPONSE_TO_PROGESTERONE_CLUSTER_10	0.109438382	0.031365
KORKOLA_TERATOMA	0.10937863	0.031458154
ALONSO_METASTASIS_EMT_UP	0.109275841	0.031618956
REACTOME_E3_UBIQUITIN_LIGASES_UBIQUITINATE_TARGET_PROTEINS	0.109125458	0.03185548
DAIRKEE_CANCER_PRONE_RESPONSE_BPA_E2	0.10909595	0.031902067
REACTOME_MICRORNA_MIRNA_BIOGENESIS	0.109003804	0.032047922
BRUINS_UVC_RESPONSE_VIA_TP53_GROUP_B	0.108943847	0.032143131
LI_LUNG_CANCER	0.108866938	0.032265613
CEBALLOS_TARGETS_OF_TP53_AND_MYC_UP	0.108764976	0.032428608
MATSUDA_NATURAL_KILLER_DIFFERENTIATION	0.108747914	0.032455951
SANA_RESPONSE_TO_IFNG_DN	0.108371429	0.03306433
PHONG_TNF_RESPONSE_NOT_VIA_P38	0.108335711	0.033122549
WAMUNYOKOLI_OVARIAN_CANCER_GRADES_1_2_UP	0.108294177	0.033190359
ZIRN_TRETINOIN_RESPONSE_UP	0.108261638	0.033243567
GENTILE_UV_RESPONSE_CLUSTER_D4	0.108196365	0.033350518
MYLLYKANGAS_AMPLIFICATION_HOT_SPOT_12	0.108066212	0.033564654
WELCSH_BRCA1_TARGETS_UP	0.108023875	0.033634561
REACTOME_INFLUENZA_INFECTION	0.107966915	0.03372881
REACTOME_HYALURONAN_UPTAKE_AND_DEGRADATION	0.107959201	0.033741591
SCHEIDEREIT_IKK_TARGETS	0.107942135	0.033769882
INGA_TP53_TARGETS	0.107892641	0.033852046
HINATA_NFKB_TARGETS_KERATINOCYTE_UP	0.107626094	0.034297462
LU_TUMOR_ENDOTHELIAL_MARKERS_UP	0.10733158	0.034795404
PID_SYNDECAN_3_PATHWAY	0.107285335	0.034874149
SMID_BREAST_CANCER_RELAPSE_IN_LIVER_UP	0.107283148	0.034877877
REACTOME_GENERIC_TRANSCRIPTION_PATHWAY	0.106958611	0.035434807
REACTOME_ZINC_INFLUX_INTO_CELLS_BY_THE_SLC39_GENE_FAMILY	0.106877989	0.035574327
TUOMISTO_TUMOR_SUPPRESSION_BY_COL13A1_DN	0.106706453	0.035872732
PETROVA_ENDOTHELIUM_LYMPHATIC_VS_BLOOD_DN	0.106440935	0.036338819
ALONSO_METASTASIS_UP	0.106370399	0.036463499
POOLA_INVASIVE_BREAST_CANCER_UP	0.106324685	0.036544495
REACTOME_P75NTR_RECRUITS_SIGNALLING_COMPLEXES	0.10619236	0.036779815
FRASOR_RESPONSE_TO_ESTRADIOL_DN	0.106157887	0.03684133
REACTOME_CELL_JUNCTION_ORGANIZATION	0.106127633	0.036895388
REACTOME_CREATINE_METABOLISM	0.106038906	0.037054317
REACTOME_EGFR_DOWNREGULATION	0.106012354	0.037101989
YIH_RESPONSE_TO_ARSENITE_C4	0.106001606	0.037121301
REACTOME_INTRACELLULAR_SIGNALING_BY_SECOND_MESSENGERS	0.105991725	0.037139064
REACTOME_HIV_ELONGATION_ARREST_AND_RECOVERY	0.105955855	0.037203604
BROWNE_HCMV_INFECTION_4HR_UP	0.105861646	0.037373563
MOREIRA_RESPONSE_TO_TSA_UP	0.105810707	0.037465737
XU_HGF_TARGETS_INDUCED_BY_AKT1_6HR	0.105724436	0.037622279
DORN_ADENOVIRUS_INFECTION_24HR_UP	0.105680179	0.037702801
HAN_JNK_SINGALING_UP	0.105532081	0.037973316
REACTOME_RNA_POLYMERASE_I_TRANSCRIPTION_INITIATION	0.105526043	0.037984379
WAGNER_APO2_SENSITIVITY	0.105512958	0.038008365
SHAFFER_IRF4_TARGETS_IN_ACTIVATED_DENDRITIC_CELL	0.105475291	0.038077484
REACTOME_REGULATION_OF_EXPRESSION_OF_SLITS_AND_ROBOS	0.105426465	0.038167235
ZHAN_MULTIPLE_MYELOMA_CD1_VS_CD2_UP	0.105391428	0.038231752
HEIDENBLAD_AMPLICON_8Q24_DN	0.105337977	0.038330352
HE_PTEN_TARGETS_DN	0.10529109	0.038417022
PID_NFAT_TFPATHWAY	0.105149462	0.038679825
REACTOME_FATTY_ACYL_COA_BIOSYNTHESIS	0.105100252	0.038771495
SHAFFER_IRF4_TARGETS_IN_MYELOMA_VS_MATURE_B_LYMPHOCYTE	0.105032078	0.038898794
LANDEMAINE_LUNG_METASTASIS	0.104975912	0.039003936
REACTOME_RAB_GEFS_EXCHANGE_GTP_FOR_GDP_ON_RABS	0.104950697	0.039051216
SIMBULAN_UV_RESPONSE_NORMAL_DN	0.104838853	0.039261521
MURAKAMI_UV_RESPONSE_1HR_DN	0.104785571	0.039362044
BIOCARTA_IL4_PATHWAY	0.104759169	0.039411936
TERAMOTO_OPN_TARGETS_CLUSTER_3	0.104690637	0.039541689
REACTOME_TGF_BETA_RECEPTOR_SIGNALING_ACTIVATES_SMADS	0.104645402	0.039627533
HEIDENBLAD_AMPLIFIED_IN_PANCREATIC_CANCER	0.104549375	0.039810285
HAHTOLA_CTCL_CUTANEOUS	0.104522586	0.039861396
PID_S1P_S1P4_PATHWAY	0.104483657	0.039935768
REACTOME_CLATHRIN_MEDIATED_ENDOCYTOSIS	0.104469711	0.039962438
YAO_TEMPORAL_RESPONSE_TO_PROGESTERONE_CLUSTER_7	0.104391934	0.040111461
REACTOME_P75NTR_REGULATES_AXONOGENESIS	0.104359709	0.040173341
RODRIGUES_DCC_TARGETS_UP	0.104251974	0.040380809
LEE_SP4_THYMOCYTE	0.104133681	0.040609651
JISON_SICKLE_CELL_DISEASE_UP	0.103968624	0.040930788
ZERBINI_RESPONSE_TO_SULINDAC_UP	0.103949482	0.040968169
REACTOME_REGULATION_OF_CHOLESTEROL_BIOSYNTHESIS_BY_SREBP_SREBF	0.103881964	0.04110025
KIM_HYPOXIA	0.103665164	0.041526795
SAGIV_CD24_TARGETS_DN	0.103657519	0.041541905
BIOCARTA_MAPK_PATHWAY	0.103569494	0.041716206
YAMANAKA_GLIOBLASTOMA_SURVIVAL_UP	0.103529162	0.041796276
SMID_BREAST_CANCER_RELAPSE_IN_PLEURA_DN	0.103461976	0.041929943
MARTINEZ_RB1_TARGETS_UP	0.103457553	0.041938757
YIH_RESPONSE_TO_ARSENITE_C2	0.103381976	0.042089576
KEGG_ALANINE_ASPARTATE_AND_GLUTAMATE_METABOLISM	0.103284598	0.042284575
BROWNE_HCMV_INFECTION_48HR_UP	0.103008761	0.042841073
GRADE_COLON_VS_RECTAL_CANCER_DN	0.102926693	0.04300783
KYNG_DNA_DAMAGE_BY_UV	0.102910734	0.043040321
PEDERSEN_METASTASIS_BY_ERBB2_ISOFORM_3	0.102893572	0.043075284
KEGG_N_GLYCAN_BIOSYNTHESIS	0.102880591	0.043101746
KEGG_PATHOGENIC_ESCHERICHIA_COLI_INFECTION	0.102744864	0.043379244
REACTOME_REGULATION_OF_CYTOSKELETAL_REMODELING_AND_CELL_SPREADING_BY_IPP_COMPLEX_COMPONENTS	0.102700633	0.043469999
NOJIMA_SFRP2_TARGETS_DN	0.102691903	0.043487932
WANG_LMO4_TARGETS_DN	0.102620626	0.043634567
REACTOME_DOWNSTREAM_TCR_SIGNALING	0.102605612	0.043665509
REACTOME_COLLAGEN_FORMATION	0.102532094	0.043817283
WANG_TARGETS_OF_MLL_CBP_FUSION_DN	0.102413365	0.044063328
YAO_TEMPORAL_RESPONSE_TO_PROGESTERONE_CLUSTER_5	0.102370611	0.044152213
NGO_MALIGNANT_GLIOMA_1P_LOH	0.102301903	0.044295371
REACTOME_NEF_MEDIATES_DOWN_MODULATION_OF_CELL_SURFACE_RECEPTORS_BY_RECRUITING_THEM_TO_CLATHRIN_ADAPTERS	0.101886252	0.045169751
LIU_IL13_MEMORY_MODEL_DN	0.101747443	0.045464965
REACTOME_GLYCOGEN_STORAGE_DISEASES	0.10173137	0.045499254
CHEOK_RESPONSE_TO_MERCAPTOPURINE_DN	0.10162726	0.045721873
KYNG_ENVIRONMENTAL_STRESS_RESPONSE_NOT_BY_GAMMA_IN_WS	0.101599816	0.045780709
PID_REG_GR_PATHWAY	0.101340955	0.046338803
REACTOME_TETRAHYDROBIOPTERIN_BH4_SYNTHESIS_RECYCLING_SALVAGE_AND_REGULATION	0.101340365	0.04634008
PILON_KLF1_TARGETS_DN	0.101206759	0.046630362
VANDESLUIS_NORMAL_EMBRYOS_DN	0.101073285	0.046921874
REACTOME_COPI_MEDIATED_ANTEROGRADE_TRANSPORT	0.100972515	0.047142972
DEBIASI_APOPTOSIS_BY_REOVIRUS_INFECTION_DN	0.1009256	0.047246205
BANDRES_RESPONSE_TO_CARMUSTIN_MGMT_48HR_DN	0.100916207	0.047266896
REACTOME_REGULATED_NECROSIS	0.10079965	0.047524285
GALINDO_IMMUNE_RESPONSE_TO_ENTEROTOXIN	0.100738705	0.047659334
REACTOME_ACTIVATION_OF_BAD_AND_TRANSLOCATION_TO_MITOCHONDRIA	0.100717761	0.047705819
REACTOME_METALLOTHIONEINS_BIND_METALS	0.100673169	0.047804915
FLECHNER_PBL_KIDNEY_TRANSPLANT_OK_VS_DONOR_DN	0.100580919	0.048010469
SATO_SILENCED_BY_DEACETYLATION_IN_PANCREATIC_CANCER	0.100471611	0.048254988
REACTOME_SODIUM_PROTON_EXCHANGERS	0.100339048	0.048552928
HOEGERKORP_CD44_TARGETS_TEMPORAL_DN	0.100328484	0.048576736
HARRIS_HYPOXIA	0.100299945	0.048641107
KYNG_ENVIRONMENTAL_STRESS_RESPONSE_NOT_BY_GAMMA_IN_OLD	0.099946842	0.049443444
KEGG_RIG_I_LIKE_RECEPTOR_SIGNALING_PATHWAY	0.099937399	0.049465053
PID_PS1_PATHWAY	0.099901161	0.049548046
HOSHIDA_LIVER_CANCER_SUBCLASS_S2	0.09980295	0.049773559
WU_HBX_TARGETS_2_UP	0.099788456	0.049806913
WILLERT_WNT_SIGNALING	0.099721772	0.049960608
